# Supplementary material for: Maternal food-derived signals oscillate in the fetal suprachiasmatic nucleus before its circadian clock develops
Source: PLoS Biol. 2025 Sep 26;23(9):e3003404. doi: 10.1371/journal.pbio.3003404 (PMC12469392; doi:10.1371/journal.pbio.3003404)
Supplement: S1 Data — (CSV) [file pbio.3003404.s005.csv]

METADATA	METADATA	METADATA	METADATA	METADATA	METADATA	METADATA	METADATA	METADATA	METADATA	METADATA	METADATA	METADATA	METADATA	SCN	SCN	SCN	SCN	SCN	SCN	SCN	SCN	SCN	SCN	SCN	SCN	SCN	SCN	SCN	SCN	SCN	SCN	SCN	SCN	SCN	SCN	SCN	SCN	SCN	SCN	SCN	SCN	SCN	SCN	SCN	SCN	SCN	SCN	SCN	SCN
Name	Metabolite name (full)	Metabolite name (LORA format)	Class	CLASS_1	Formula	Alignment ID	Platform	Identification	INCHIKEY	HMDB	KEGG	PubChem	Unit	log2_E19_ZT00_1	log2_E19_ZT00_2	log2_E19_ZT00_3	log2_E19_ZT00_4	log2_E19_ZT00_5	log2_E19_ZT04_1	log2_E19_ZT04_2	log2_E19_ZT04_3	log2_E19_ZT04_4	log2_E19_ZT04_5	log2_E19_ZT08_1	log2_E19_ZT08_2	log2_E19_ZT08_3	log2_E19_ZT08_4	log2_E19_ZT08_5	log2_E19_ZT12_1	log2_E19_ZT12_2	log2_E19_ZT12_3	log2_E19_ZT12_4	log2_E19_ZT12_5	log2_E19_ZT16_1	log2_E19_ZT16_2	log2_E19_ZT16_3	log2_E19_ZT16_4	log2_E19_ZT16_5	log2_E19_ZT20_1	log2_E19_ZT20_2	log2_E19_ZT20_3	log2_E19_ZT20_4	log2_E19_ZT20_5	log2_E19_ZT24_1	log2_E19_ZT24_2	log2_E19_ZT24_3	log2_E19_ZT24_4	log2_E19_ZT24_5	log2_P02_ZT00_1
CAR 2:0	CAR 2:0; [M+H]+	CAR 2:0	CAR	Complex lipids	C9H17NO4	403	HILICp	RTMZ-Lib	RDHQFKQIGNGIED-MRVPVSSYSA-N	HMDB0000201	C02571	7045767	arb. unit	20.61252928	20.7096947	19.99628452	20.33035891	20.8719105	20.87038429	20.91052343	21.4537725	20.48074189	20.74066192	20.1468421	20.41448086	20.55435933	20.67249009	20.33409102	19.94853406	20.40811409	20.41488649	20.30593704	20.67694102	20.22745495	20.32520662	20.26769882	20.31142793	20.10945575	19.60467267	20.49230602	20.00738321	20.00486235	20.32117172	20.5425936	20.57192203	20.81337726	20.43894207	20.53928852	20.66548946
CAR 3:0	CAR 3:0; [M+H]+	CAR 3:0	CAR	Complex lipids	C10H19NO4	435	HILICp	RTMZ-Lib	UFAHZIUFPNSHSL-UHFFFAOYSA-N	HMDB0000824	C03017	107738	arb. unit	16.33152931	16.03189501	15.14549437	15.79634386	16.12005558	15.57751734	15.52518432	16.73050994	15.37204883	16.17722486	14.89334894	15.9377646	16.05161256	15.76136943	15.48350091	12.52160044	14.29497966	14.80745555	13.60385812	13.6926155	15.68805903	15.3553511	14.29181821	14.92601796	14.50233458	15.57919807	14.9850414	15.09073271	14.66849723	15.33333008	15.88077926	16.29120668	16.01696059	15.84725314	15.82244635	15.00794706
CAR 4:0	CAR 4:0; [M+H]+	CAR 4:0	CAR	Complex lipids	C11H21NO4	470	HILICp	RTMZ-Lib	QWYFHHGCZUCMBN-SECBINFHSA-N	HMDB0002013	C02862		arb. unit	19.37940587	19.15443989	18.28291647	18.80226076	18.76467077	19.35374343	18.8711412	19.99060675	18.53987065	19.45260925	18.34720178	18.75218788	19.15021336	19.02907419	17.76854619	16.54758743	17.23065846	16.96480337	17.24012982	17.27100701	17.92655661	17.57208585	17.50122298	17.9304948	17.09419111	18.04139713	18.56797464	18.590704	18.49171612	19.03517229	18.07719647	18.72438728	18.41919074	18.39054265	18.18139494	18.05382515
CAR 4:0;O	CAR 4:0;O; [M+H]+	CAR 4:0;O	CAR	Complex lipids	C11H21NO5	518	HILICp	RTMZ-Lib	UEFRDQSMQXDWTO-UHFFFAOYSA-N			71464477	arb. unit	14.48091639	14.03497087	12.00211178	12.94745431	14.48362686	13.35411161	13.597005	14.81508304	13.74472874	14.15268096	11.97010589	13.48846781	13.37653241	13.65385272	13.43358544	12.92444139	12.92444139	13.07881795	11.89557528	12.92444139	11.93369065	11.891404	12.02236781	11.78258876	11.97477307	11.32023645	12.07079181	12.07079181	12.07079181	13.59758704	14.36727823	13.7889222	12.25000227	13.86969023	14.42272182	14.64143088
CAR 4:1;O2	CAR 4:1;O2; [M+H]+	CAR 4:1;O2	CAR	Complex lipids	C11H19NO6	559	HILICp	MSMS-Lib	XROYFEWIXXCPAW-MQWKRIRWSA-N	HMDB0013133		53481628	arb. unit	0	0	0	0	0	0	0	0	0	0	0	0	0	0	0	0	0	0	0	0	0	0	0	0	0	0	0	0	0	0	0	0	0	0	0	0
CAR 5:0	CAR 5:0; [M+H]+	CAR 5:0	CAR	Complex lipids	C12H23NO4	513	HILICp	RTMZ-Lib	VSNFQQXVMPSASB-JTQLQIEISA-N	HMDB0013128		53481619	arb. unit	17.54760249	17.81116142	16.84818279	17.25134371	17.67909518	17.95562153	17.40206275	18.30522012	17.34263898	17.6206852	16.75406542	17.33281456	17.90132064	17.52265815	16.56009396	15.98501916	16.12803461	16.14897302	16.36420307	16.47935398	16.50669498	16.92282827	16.90211599	16.53849209	16.19492995	16.77651014	17.0147833	16.39979527	16.79700284	17.07861992	16.88375301	16.8691721	17.39091625	16.59720874	16.10029275	16.34394906
CAR 5:1	CAR 5:1; [M+H]+	CAR 5:1	CAR	Complex lipids	C12H21NO4	503	HILICp	MSMS-Lib	WURBQCVBQNMUQT-RMKNXTFCSA-N	HMDB0002366		22833596	arb. unit	0	0	0	0	0	0	0	0	0	0	0	0	0	0	0	0	0	0	0	0	0	0	0	0	0	0	0	0	0	0	0	0	0	0	0	0
CAR 6:0	CAR 6:0; [M+H]+	CAR 6:0	CAR	Complex lipids	C13H25NO4	555	HILICp	RTMZ-Lib	VVPRQWTYSNDTEA-UHFFFAOYSA-N	HMDB0000705		6426853	arb. unit	0	0	0	0	0	0	0	0	0	0	0	0	0	0	0	0	0	0	0	0	0	0	0	0	0	0	0	0	0	0	0	0	0	0	0	0
CAR 6:0;O (1)	CAR 6:0;O (1); [M+H]+	CAR 6:0;O	CAR	Complex lipids	C13H25NO5	604	HILICp	MSMS-Lib	VYEONLJQPYRKAN-DTIOYNMSSA-N				arb. unit	0	0	0	0	0	0	0	0	0	0	0	0	0	0	0	0	0	0	0	0	0	0	0	0	0	0	0	0	0	0	0	0	0	0	0	0
CAR 6:0;O (2)	CAR 6:0;O (2); [M+H]+	CAR 6:0;O	CAR	Complex lipids	C13H25NO5	605	HILICp	MSMS-Lib	VYEONLJQPYRKAN-DTIOYNMSSA-N				arb. unit	0	0	0	0	0	0	0	0	0	0	0	0	0	0	0	0	0	0	0	0	0	0	0	0	0	0	0	0	0	0	0	0	0	0	0	0
CAR 8:0	CAR 8:0; [M+H]+	CAR 8:0	CAR	Complex lipids	C15H29NO4	636	HILICp	RTMZ-Lib	CXTATJFJDMJMIY-CYBMUJFWSA-N	HMDB0000791	C02838	11953814	arb. unit	0	0	0	0	0	0	0	0	0	0	0	0	0	0	0	0	0	0	0	0	0	0	0	0	0	0	0	0	0	0	0	0	0	0	0	0
CAR 8:0;O	CAR 8:0;O; [M+H]+	CAR 8:0;O	CAR	Complex lipids	C15H29NO5	668	HILICp	MSMS-Lib	LUBMSOHGUAAXAM-QWHCGFSZSA-N				arb. unit	0	0	0	0	0	0	0	0	0	0	0	0	0	0	0	0	0	0	0	0	0	0	0	0	0	0	0	0	0	0	0	0	0	0	0	0
CAR 10:0	CAR 10:0; [M+H]+	CAR 10:0	CAR	Complex lipids	C17H33NO4	701	HILICp	MSMS-Lib	LZOSYCMHQXPBFU-OAHLLOKOSA-N	HMDB0062631	C03299	11953821	arb. unit	0	0	0	0	0	0	0	0	0	0	0	0	0	0	0	0	0	0	0	0	0	0	0	0	0	0	0	0	0	0	0	0	0	0	0	0
CAR 10:0;O	CAR 10:0;O; [M+H]+	CAR 10:0;O	CAR	Complex lipids	C17H33NO5	729	HILICp	MSMS-Lib	VCRSQDIROUELAR-LSDHHAIUSA-N				arb. unit	0	0	0	0	0	0	0	0	0	0	0	0	0	0	0	0	0	0	0	0	0	0	0	0	0	0	0	0	0	0	0	0	0	0	0	0
CAR 10:1	CAR 10:1; [M+H]+	CAR 10:1	CAR	Complex lipids	C17H31NO4	698	HILICp	RTMZ-Lib	MITAQTMTDSXVQD-AYJWMTRPSA-N				arb. unit	0	0	0	0	0	0	0	0	0	0	0	0	0	0	0	0	0	0	0	0	0	0	0	0	0	0	0	0	0	0	0	0	0	0	0	0
CAR 12:0	CAR 12:0; [M+H]+	CAR 12:0	CAR	Complex lipids	C19H37NO4	751	HILICp	RTMZ-Lib	FUJLYHJROOYKRA-UHFFFAOYSA-N			10427569	arb. unit	0	0	0	0	0	0	0	0	0	0	0	0	0	0	0	0	0	0	0	0	0	0	0	0	0	0	0	0	0	0	0	0	0	0	0	0
CAR 12:0;O	CAR 12:0;O; [M+H]+	CAR 12:0;O	CAR	Complex lipids	C19H37NO5	786	HILICp	MSMS-Lib	PBBJEGGNZPXIGJ-UHFFFAOYSA-N	HMDB0013164		53481640	arb. unit	0	0	0	0	0	0	0	0	0	0	0	0	0	0	0	0	0	0	0	0	0	0	0	0	0	0	0	0	0	0	0	0	0	0	0	0
CAR 14:0	CAR 14:0; [M+H]+	CAR 14:0	CAR	Complex lipids	C21H41NO4	200	LIPp	LipidBlast	PSHXNVGSVNEJBD-UHFFFAOYSA-N			6426854	arb. unit	15.10848362	15.183015	14.5946745	14.94932518	14.39305522	14.50165062	12.98317176	15.35404272	13.53758243	15.07443419	14.16176174	15.3835018	14.95401451	16.28522158	15.02889889	12.20059214	13.68999797	14.58754314	17.0225412	15.13667076	14.77400199	14.77400199	14.77400199	14.77400199	14.77400199	14.68685612	12.91345044	13.85165145	15.21242039	16.33847525	12.5355184	15.7257124	14.85618234	13.86727874	14.44485313	15.5282099
CAR 14:0;O	CAR 14:0;O; [M+H]+	CAR 14:0;O	CAR	Complex lipids	C21H41NO5	841	HILICp	MSMS-Lib	GFAZJTUXMHGTOC-UHFFFAOYSA-N	HMDB0061640		71464541	arb. unit	0	0	0	0	0	0	0	0	0	0	0	0	0	0	0	0	0	0	0	0	0	0	0	0	0	0	0	0	0	0	0	0	0	0	0	0
CAR 14:1	CAR 14:1; [M+H]+	CAR 14:1	CAR	Complex lipids	C21H39NO4	193	LIPp	LipidBlast	ABVVZYXTZLEOHP-UHFFFAOYSA-N				arb. unit	13.94964436	12.08679969	13.55134778	12.76051205	13.0390904	12.99841414	12.12444446	14.63770035	12.25944905	13.57955165	13.35438714	12.56343464	13.35438714	13.90698452	13.35438714	14.05052891	12.90933059	14.05052891	17.98477446	14.05052891	13.23212108	13.23212108	13.23212108	13.23212108	13.23212108	12.09308739	12.75405237	12.67970001	12.8247599	13.23212108	13.23212108	13.23212108	13.23212108	13.23212108	13.23212108	13.83407595
CAR 14:2;O	CAR 14:2;O; [M+H]+	CAR 14:2;O	CAR	Complex lipids	C21H37NO5	834	HILICp	MSMS-Lib	LVNITLZCNUEXQK-UTJQPWESSA-N				arb. unit	0	0	0	0	0	0	0	0	0	0	0	0	0	0	0	0	0	0	0	0	0	0	0	0	0	0	0	0	0	0	0	0	0	0	0	0
CAR 15:0	CAR 15:0; [M+H]+	CAR 15:0	CAR	Complex lipids	C22H43NO4	222	LIPp	LipidBlast	MDDWQHVKSHTZTD-UHFFFAOYSA-N	HMDB0062517		123132011	arb. unit	0	0	0	0	0	0	0	0	0	0	0	0	0	0	0	0	0	0	0	0	0	0	0	0	0	0	0	0	0	0	0	0	0	0	0	0
CAR 16:0	CAR 16:0; [M+H]+	CAR 16:0	CAR	Complex lipids	C23H45NO4	235	LIPp	LipidBlast	XOMRRQXKHMYMOC-UHFFFAOYSA-N	HMDB0000222		461	arb. unit	16.81654621	17.14133883	17.38445494	17.5208872	17.50699709	16.18218094	16.34479868	17.14494696	16.64179775	17.02690162	16.6313476	16.98674201	17.63941844	17.94959876	17.18333492	16.4623425	16.46494453	15.96637026	17.00822069	16.88223704	15.80178413	16.14465824	16.16447487	16.44616252	16.56388146	15.91359068	16.20350095	16.72416742	17.12790367	17.38103592	17.076064	17.49831165	17.41685524	17.31976031	16.99653969	16.54503987
CAR 16:1 (1)	CAR 16:1 (1); [M+H]+	CAR 16:1	CAR	Complex lipids	C23H43NO4	231	LIPp	LipidBlast	JFAGPSOZZSTLRF-UHFFFAOYSA-N				arb. unit	16.53832536	16.69025721	16.36981883	16.28173085	16.26691462	15.15943777	14.57955165	16.52267347	15.03406815	16.2719736	15.85710625	16.75000033	16.59678668	17.29531156	16.41584078	14.22979518	15.1441404	12.66244586	16.76651597	14.26018448	13.0110525	14.09572667	13.01715639	14.74887419	14.37571825	14.19921223	14.33887563	15.53296463	16.20105181	16.89235308	15.07263508	16.83612434	15.90359945	16.13191723	15.16490693	14.80347529
CAR 16:1 (2)	CAR 16:1 (2); [M+H]+	CAR 16:1	CAR	Complex lipids	C23H43NO4	232	LIPp	LipidBlast	SOYNLLDADLOGAM-ISLYRVAYSA-N				arb. unit	0	0	0	0	0	0	0	0	0	0	0	0	0	0	0	0	0	0	0	0	0	0	0	0	0	0	0	0	0	0	0	0	0	0	0	0
CAR 16:2	CAR 16:2; [M+H]+	CAR 16:2	CAR	Complex lipids	C23H41NO4	230	LIPp	LipidBlast	CMVGCHSJDXKPBB-UHFFFAOYSA-N				arb. unit	0	0	0	0	0	0	0	0	0	0	0	0	0	0	0	0	0	0	0	0	0	0	0	0	0	0	0	0	0	0	0	0	0	0	0	12.81398155
CAR 17:0	CAR 17:0; [M+H]+	CAR 17:0	CAR	Complex lipids	C24H47NO4	249	LIPp	LipidBlast	DWSFAVOTORHAAL-UHFFFAOYSA-N	HMDB0006210		53477803	arb. unit	0	0	0	0	0	0	0	0	0	0	0	0	0	0	0	0	0	0	0	0	0	0	0	0	0	0	0	0	0	0	0	0	0	0	0	12.16364968
CAR 18:0	CAR 18:0; [M+H]+	CAR 18:0	CAR	Complex lipids	C25H49NO4	264	LIPp	LipidBlast	FNPHNLNTJNMAEE-UHFFFAOYSA-N	HMDB0000848		6426855	arb. unit	16.24213206	16.30006651	16.4087112	16.43840202	16.93389808	15.63421548	15.7160424	16.2193198	15.86341196	16.05174	16.04886998	16.21388263	16.88481444	16.77018639	16.27056909	15.96318961	16.01967759	15.01074663	15.83728299	17.29062188	15.68225396	15.56632166	15.50633858	15.89002672	15.85443013	15.62208043	15.31479564	16.10995305	15.92221272	15.98013958	16.95574071	16.8425836	16.61404838	16.17158731	16.95059007	15.66194507
CAR 18:1	CAR 18:1; [M+H]+	CAR 18:1	CAR	Complex lipids	C25H47NO4	263	LIPp	LipidBlast	IPOLTUVFXFHAHI-UHFFFAOYSA-N				arb. unit	17.77065099	18.5430016	18.46437025	18.36911166	18.54756108	16.14591225	16.09552065	17.85526391	16.71789058	17.63484649	17.69175033	18.58246177	19.08769332	19.47712779	18.6595709	15.85126103	16.13779168	13.97145374	16.77397624	14.96812676	13.60037755	15.77761492	15.45085684	16.34224833	15.97192519	15.62453846	16.06501636	17.0211535	17.79148724	18.47451003	18.09417049	18.95712472	18.65658198	18.56563763	18.20960091	16.21651852
CAR 18:1;O	CAR 18:1;O; [M+H]+	CAR 18:1;O	CAR	Complex lipids	C25H47NO5	918	HILICp	MSMS-Lib	YBCVTTMMURGSEY-SEYXRHQNSA-N				arb. unit	0	0	0	0	0	0	0	0	0	0	0	0	0	0	0	0	0	0	0	0	0	0	0	0	0	0	0	0	0	0	0	0	0	0	0	0
CAR 18:2	CAR 18:2; [M+H]+	CAR 18:2	CAR	Complex lipids	C25H45NO4	260	LIPp	LipidBlast	MJLXQSQYKZWZCB-UHFFFAOYSA-N				arb. unit	16.24688902	16.38534003	16.01423846	16.51361966	16.23369457	14.51014602	14.14354265	14.80221342	13.29505143	15.79976224	15.38579501	16.97733583	17.15943777	17.67779533	16.67073922	16.01423846	16.01423846	16.01423846	16.01423846	16.01423846	16.01423846	16.01423846	16.01423846	16.01423846	16.01423846	15.64740221	12.89064428	14.74855977	16.19700547	17.06644662	15.58727942	17.42503556	15.99594377	16.84393332	15.29099078	15.545236
CAR 18:3	CAR 18:3; [M+H]+	CAR 18:3	CAR	Complex lipids	C25H43NO4	257	LIPp	LipidBlast	WJCRATGUUISKDG-UHFFFAOYSA-N				arb. unit	0	0	0	0	0	0	0	0	0	0	0	0	0	0	0	0	0	0	0	0	0	0	0	0	0	0	0	0	0	0	0	0	0	0	0	0
CAR 20:0	CAR 20:0; [M+H]+	CAR 20:0	CAR	Complex lipids	C27H53NO4	302	LIPp	LipidBlast	SVJLJQBGUITFLI-UHFFFAOYSA-N	HMDB0006460		53477833	arb. unit	0	0	0	0	0	0	0	0	0	0	0	0	0	0	0	0	0	0	0	0	0	0	0	0	0	0	0	0	0	0	0	0	0	0	0	0
CAR 20:1	CAR 20:1; [M+H]+	CAR 20:1	CAR	Complex lipids	C27H51NO4	297	LIPp	LipidBlast	PVOQPLSKYNZHOT-UHFFFAOYSA-N				arb. unit	14.11333521	14.86563662	14.55824132	14.74204622	15.1271883	13.8710389	13.8710389	14.30712964	13.4601999	13.8710389	13.27000325	14.76424961	15.62881574	15.74931952	14.96366377	11.71639079	11.52601011	11.55458885	11.55458885	11.55458885	14.21348399	14.21348399	14.21348399	14.21348399	14.21348399	13.79289195	11.84979602	13.72270082	13.85982594	14.77468412	15.09031921	15.18762271	15.70711643	15.49419932	15.41857737	0
CAR 20:2	CAR 20:2; [M+H]+	CAR 20:2	CAR	Complex lipids	C27H49NO4	294	LIPp	LipidBlast	OLZWDVKTOGTVLC-UHFFFAOYSA-N				arb. unit	11.8372337	13.15592502	11.81217731	12.83466856	11.93221475	11.16302064	12.24614677	11.84862294	11.72600523	11.59198977	11.63390341	11.25443815	12.98868469	14.08638506	11.83526092	11.84862294	11.84862294	11.84862294	11.84862294	11.84862294	11.84862294	11.84862294	11.84862294	11.84862294	11.84862294	11.4152136	11.20273604	11.4152136	11.4152136	12.66244586	12.7077905	13.39914438	12.98459647	12.13538865	12.36495538	0
CAR 20:3	CAR 20:3; [M+H]+	CAR 20:3	CAR	Complex lipids	C27H47NO4	292	LIPp	LipidBlast	SRNPFTYGRLBDNK-UHFFFAOYSA-N				arb. unit	0	0	0	0	0	0	0	0	0	0	0	0	0	0	0	0	0	0	0	0	0	0	0	0	0	0	0	0	0	0	0	0	0	0	0	0
CAR 20:4	CAR 20:4; [M+H]+	CAR 20:4	CAR	Complex lipids	C27H45NO4	290	LIPp	LipidBlast	VPEBWBVNBKLXSR-UHFFFAOYSA-N				arb. unit	15.76665831	16.68797705	14.28554671	16.80962998	16.7754431	15.4926043	14.46543886	15.79174795	14.91951513	16.45153311	17.07114284	16.82680914	17.28002763	17.44607365	13.89907364	14.540794	14.540794	14.540794	12.89443885	14.93147623	12.7903485	13.19660213	13.00772811	14.69680456	11.61654884	13.70617222	14.3886564	14.36946103	14.40759972	15.62553763	16.78397019	17.34100621	16.37812548	16.59438293	15.58402294	16.71905453
CAR 22:0	CAR 22:0; [M+H]+	CAR 22:0	CAR	Complex lipids	C29H57NO4	347	LIPp	LipidBlast	IUMXSSOVGPXXJL-UHFFFAOYSA-N	HMDB0062468		71464577	arb. unit	0	0	0	0	0	0	0	0	0	0	0	0	0	0	0	0	0	0	0	0	0	0	0	0	0	0	0	0	0	0	0	0	0	0	0	0
CAR 22:2	CAR 22:2; [M+H]+	CAR 22:2	CAR	Complex lipids	C29H53NO4	340	LIPp	LipidBlast	LDIMXAXYWUCEAM-UHFFFAOYSA-N				arb. unit	0	0	0	0	0	0	0	0	0	0	0	0	0	0	0	0	0	0	0	0	0	0	0	0	0	0	0	0	0	0	0	0	0	0	0	0
CE 18:2	CE 18:2; [M+NH4]+	CE 18:2	CE	Complex lipids	C45H76O2	747	LIPp	LipidBlast	NAACPBBQTFFYQB-UHFFFAOYSA-N				arb. unit	0	0	0	0	0	0	0	0	0	0	0	0	0	0	0	0	0	0	0	0	0	0	0	0	0	0	0	0	0	0	0	0	0	0	0	0
CE 18:1	CE 18:1; [M+NH4]+	CE 18:1	CE	Complex lipids	C45H78O2	754	LIPp	LipidBlast	RJECHNNFRHZQKU-UHFFFAOYSA-N				arb. unit	0	0	0	0	0	0	0	0	0	0	0	0	0	0	0	0	0	0	0	0	0	0	0	0	0	0	0	0	0	0	0	0	0	0	0	0
CE 20:4	CE 20:4; [M+NH4]+	CE 20:4	CE	Complex lipids	C47H76O2	814	LIPp	LipidBlast	HZUAPDDXDDVFOX-UHFFFAOYSA-N				arb. unit	14.46288565	14.23646272	14.58970966	14.45172627	14.47395937	13.84333224	13.79360331	14.17469166	13.98930579	14.28937053	14.05120894	13.92314175	13.91513245	13.88912366	13.18735207	12.44475609	14.07397416	13.77735807	14.02418737	12.72600523	12.29462075	14.07848442	13.26488238	13.90811111	13.02167404	13.62855946	14.4566111	13.39513244	14.03522868	13.62753388	14.04362543	13.80221342	14.11138023	13.40061264	13.34026739	14.10623576
CE 22:6	CE 22:6; [M+NH4]+	CE 22:6	CE	Complex lipids	C49H76O2	874	LIPp	LipidBlast	VOEVEGPMRIYYKC-UHFFFAOYSA-N				arb. unit	12.06944977	12.06944977	12.13378441	12.06944977	11.99612036	12.40593919	12.21492619	11.83880999	12.31359165	12.85856386	13.07330478	11.87459719	13.34886644	13.07330478	13.07330478	12.16144685	12.98210231	12.06069593	11.93810933	11.95237725	11.91550596	11.99859043	12.30833903	12.25620869	11.91139199	12.11699368	11.92295599	11.9076418	12.6635581	12.02323456	12.23541594	11.74020239	12.2182605	13.22520744	11.91774501	12.39231742
Cer 42:0;O4	Cer 42:0;O4; Cer 18:0;O3/24:0;(OH)2; [M+CH3COO]-	Cer 18:0;O3/24:0;(OH)2	Cer	Complex lipids	C42H85NO5	967	LIPn	LipidBlast	ZFUXWVVVWGWGPQ-UHFFFAOYSA-N				arb. unit	16.20397881	13.72919586	11.57222651	14.47053178	13.13955135	12.3818133	12.05188866	12.52037314	13.5794338	13.50952761	13.99700302	12.9316609	11.15228484	12.87632509	12.98495243	11.357552	12.38086687	12.29892174	12.45840661	14.64537698	12.68387187	11.49835061	11.8273427	11.99435344	12.09671515	12.6044374	12.6044374	12.6044374	12.6044374	12.6044374	12.76051205	11.93110683	13.04234338	11.67065625	12.81758329	11.64925618
Cer 44:0;O4	Cer 44:0;O4; Cer 20:0;O3/24:0;(OH)2; [M+CH3COO]-	Cer 20:0;O3/24:0;(OH)2	Cer	Complex lipids	C44H89NO5	1038	LIPn	LipidBlast	INIZVBFJIBJZHK-UHFFFAOYSA-N				arb. unit	15.86229834	12.44604941	13.51415925	14.12112875	12.15323534	11.91176647	12.73956967	12.73956967	13.37300105	12.73956967	14.06819047	11.98974928	11.98974928	11.98974928	11.8583696	11.69783636	12.80150629	12.89746734	12.69870467	14.64013194	12.73956967	12.73956967	12.73956967	12.73956967	12.73956967	12.61217739	11.66222331	11.50581155	12.21401549	12.97978243	12.79482197	12.75258972	12.75258972	12.75258972	11.9225844	0
Cer 46:0;O4	Cer 46:0;O4; Cer 20:0;O3/26:0;(OH)2; [M+CH3COO]-	Cer 20:0;O3/26:0;(OH)2	Cer	Complex lipids	C46H93NO5	1098	LIPn	LipidBlast	CUUCRKRHESTOAG-UHFFFAOYSA-N				arb. unit	0	0	0	0	0	0	0	0	0	0	0	0	0	0	0	0	0	0	0	0	0	0	0	0	0	0	0	0	0	0	0	0	0	0	0	0
Cer 34:1;O3	Cer 34:1;O3; Cer 18:1;O2/16:0;(OH)2; [M+CH3COO]-	Cer 18:1;O2/16:0;(OH)2	Cer	Complex lipids	C34H67NO4	704	LIPn	LipidBlast	YWZGQPJRQXHVQX-UHFFFAOYSA-N				arb. unit	16.07468505	15.85082169	14.10131915	18.41676867	15.74080848	14.30063855	14.01880871	14.55961609	15.77437527	15.08090078	16.61216298	13.99788513	14.70163136	14.00851616	15.68044194	15.604698	15.33123187	16.56240641	14.9677216	18.48649331	15.63222845	15.62493821	15.35173294	15.22911922	16.11311134	15.92756965	15.33049678	15.64405342	15.20189417	16.5100069	16.00169407	15.74220416	16.06747638	15.19433365	16.59226723	14.49116415
Cer 34:0;O3	Cer 34:0;O3; Cer 18:0;O3/16:0; [M+CH3COO]-	Cer 18:0;O3/16:0	Cer	Complex lipids	C34H69NO4	707	LIPn	LipidBlast	IVBULNXGVIHEKN-UHFFFAOYSA-N	HMDB0037105		9807776	arb. unit	0	0	0	0	0	0	0	0	0	0	0	0	0	0	0	0	0	0	0	0	0	0	0	0	0	0	0	0	0	0	0	0	0	0	0	0
Cer 36:0;O3	Cer 36:0;O3; Cer 18:0;O3/18:0; [M+CH3COO]-	Cer 18:0;O3/18:0	Cer	Complex lipids	C36H73NO4	759	LIPn	LipidBlast	IEZRNEGTKRQRFV-UHFFFAOYSA-N				arb. unit	0	0	0	0	0	0	0	0	0	0	0	0	0	0	0	0	0	0	0	0	0	0	0	0	0	0	0	0	0	0	0	0	0	0	0	0
Cer 38:0;O3	Cer 38:0;O3; Cer 18:0;O3/20:0; [M+CH3COO]-	Cer 18:0;O3/20:0	Cer	Complex lipids	C38H77NO4	806	LIPn	LipidBlast	HFJJUTILDZFUOE-UHFFFAOYSA-N				arb. unit	0	0	0	0	0	0	0	0	0	0	0	0	0	0	0	0	0	0	0	0	0	0	0	0	0	0	0	0	0	0	0	0	0	0	0	0
Cer 40:0;O3	Cer 40:0;O3; Cer 18:0;O3/22:0; [M+CH3COO]-	Cer 18:0;O3/22:0	Cer	Complex lipids	C40H81NO4	860	LIPn	LipidBlast	CIMNZQFRNXDRER-UHFFFAOYSA-N				arb. unit	15.64765516	12.83011903	13.61067884	14.11439305	11.66977089	12.91774501	11.4429435	11.54254826	12.93516505	11.45275603	13.52233632	11.91960824	11.48633225	11.74945047	11.55650605	11.99081308	11.169925	11.99081308	11.99081308	13.74430828	11.83703654	11.83703654	11.83703654	11.83703654	11.83703654	11.46658634	11.2772874	11.26209485	11.37503943	11.59385794	11.62479546	11.07280253	12.1582941	11.9708249	12.11341661	0
Cer 41:0;O3	Cer 41:0;O3; Cer 18:0;O3/23:0; [M+CH3COO]-	Cer 18:0;O3/23:0	Cer	Complex lipids	C41H83NO4	896	LIPn	LipidBlast	MBPABCUJJLJOFM-UHFFFAOYSA-N				arb. unit	15.50677245	13.61263816	12.0317012	14.09794981	12.52135506	12.31075477	12.31075477	12.31075477	12.31075477	12.31075477	13.98655315	12.54906266	11.31231575	12.54906266	12.54906266	13.87392467	13.87392467	11.65239686	13.87392467	14.0870484	12.28655776	12.28655776	12.28655776	12.33455263	11.54012804	11.69479315	11.88931382	12.92053895	11.30606169	12.06069593	11.71724801	11.46250227	12.19167615	11.97387671	12.81398155	0
Cer 42:2;O3	Cer 42:2;O3; Cer 18:0;O3/24:2; [M+CH3COO]-	Cer 18:0;O3/24:2	Cer	Complex lipids	C42H81NO4	919	LIPn	LipidBlast	APERCTFAHINKPU-UHFFFAOYSA-N				arb. unit	0	0	0	0	0	0	0	0	0	0	0	0	0	0	0	0	0	0	0	0	0	0	0	0	0	0	0	0	0	0	0	0	0	0	0	0
Cer 42:1;O3	Cer 42:1;O3; Cer 18:0;O3/24:1; [M+CH3COO]-	Cer 18:0;O3/24:1	Cer	Complex lipids	C42H83NO4	925	LIPn	LipidBlast	UJKUTCUTCLVWEN-UHFFFAOYSA-N				arb. unit	17.25948583	14.46722343	13.82863237	15.58061189	14.56122827	13.84754678	13.60513223	13.75112558	14.8349154	14.18185107	15.11349801	14.31981322	13.37313704	13.75634783	13.10558118	13.08031789	13.74609438	14.23728466	14.56872806	15.72584551	14.20731943	14.01288638	13.27408691	13.30449393	13.93709791	14.36823361	13.33817925	14.11723725	13.46645889	14.85900086	14.31267028	13.49835061	14.2896587	13.82316818	14.47914869	13.08679969
Cer 42:0;O3	Cer 42:0;O3; Cer 18:0;O3/24:0; [M+CH3COO]-	Cer 18:0;O3/24:0	Cer	Complex lipids	C42H85NO4	933	LIPn	LipidBlast	ZESJDNWGTANZCC-UHFFFAOYSA-N				arb. unit	16.83144333	14.68743036	13.30691611	15.0428136	14.15837301	14.03497087	13.42979901	13.33357468	15.00281502	13.19859851	14.70983771	13.53782506	12.08514046	12.26062556	11.6956633	12.42048661	13.23855402	14.26341593	15.19279366	15.53405966	14.00211178	12.86689253	12.72706956	12.77787172	13.35149141	13.12702704	13.46173522	13.46173522	13.46173522	14.46805123	14.05333199	11.99152185	13.4714212	12.94745431	13.59222342	13.0001761
Cer 43:1;O3	Cer 43:1;O3; [M+CH3COO]-	Cer 43:1;O3	Cer	Complex lipids	C43H85NO4	962	LIPn	LipidBlast	AQBZXEAXSDSHQD-UHFFFAOYSA-N				arb. unit	15.79887677	13.9918761	11.32361776	14.51014602	13.25015035	13.0768156	12.10099078	11.37937837	14.04285634	12.16302064	14.34512799	12.74630437	11.17554955	12.29390267	11.63117706	11.87267488	12.71617641	13.41851149	14.40859511	14.79943341	11.40354468	12.31910758	11.7984718	12.08214904	12.6976192	12.95837146	12.11991379	11.60547952	11.33650656	13.62627942	13.36427147	11.96758653	12.61516981	12.21977355	12.04780555	11.41626974
Cer 43:0;O3	Cer 43:0;O3; Cer 18:0;O3/25:0; [M+CH3COO]-	Cer 18:0;O3/25:0	Cer	Complex lipids	C43H87NO4	965	LIPn	LipidBlast	PMJABXIZLCOFDV-UHFFFAOYSA-N				arb. unit	16.04304865	14.16262735	13.07915141	14.60200286	13.57613001	12.70368733	12.48758885	13.18580462	14.69310576	13.54653278	13.89548061	12.42127591	12.71446019	12.42259043	12.95710204	11.79482197	14.10193465	13.4776318	14.53624722	14.81883179	13.18688801	11.56843119	12.90199819	12.4714212	11.85486838	12.62753388	11.68255574	12.67838007	12.65318097	13.26985719	13.49485558	11.90275194	12.47775827	12.55194853	12.62250945	12.88779179
Cer 44:0;O3	Cer 44:0;O3; Cer 20:0;O3/24:0; [M+CH3COO]-	Cer 20:0;O3/24:0	Cer	Complex lipids	C44H89NO4	997	LIPn	LipidBlast	DFLSLCOGWUJURA-UHFFFAOYSA-N				arb. unit	16.71653816	14.86239521	13.74504401	15.2512235	14.62205182	14.3250946	12.99523717	13.26722561	15.40978868	14.48827951	15.32333629	13.62468124	13.59029465	13.11618149	13.55506839	13.29877858	13.43475852	14.49604235	15.68655524	15.70306543	13.84989374	13.36714169	13.7029302	13.60547952	13.89396508	13.87776342	12.89557528	14.04601556	12.27961058	14.53058922	14.85457623	14.00579996	13.93488872	13.56652978	14.36741475	13.03737536
Cer 46:1;O3	Cer 46:1;O3; Cer 20:0;O3/26:1; [M+CH3COO]-	Cer 20:0;O3/26:1	Cer	Complex lipids	C46H91NO4	1062	LIPn	LipidBlast	DUVJUFTZYBXUJJ-UHFFFAOYSA-N				arb. unit	15.66394719	14.33748253	12.88703017	14.79690148	12.9272224	13.27292133	13.27626983	12.64633369	14.69299683	12.8474489	14.40181283	13.25738784	13.25738784	12.40673648	13.25738784	12.23571509	12.48859333	13.22746553	14.97104952	15.375311	11.90501086	13.25236977	13.02202097	13.35259523	12.00527366	13.63577479	13.46938744	13.78494151	12.42495357	14.03204573	13.8894089	13.35837648	13.35837648	11.88836274	13.35837648	0
Cer 46:0;O3	Cer 46:0;O3; Cer 20:0;O3/26:0; [M+CH3COO]-	Cer 20:0;O3/26:0	Cer	Complex lipids	C46H93NO4	1067	LIPn	LipidBlast	XXCJZFVZHPNILU-UHFFFAOYSA-N				arb. unit	16.45333495	15.04737957	13.62044895	15.65776504	14.12072388	14.03686045	14.09473751	13.89879031	15.37422443	14.52307183	15.47955925	12.23421868	12.8882676	13.14831769	12.57080444	15.07020482	14.18448797	14.51982051	15.46763739	15.77555884	13.91522584	13.65854623	13.88788697	13.33817925	13.61090949	12.97064518	12.54158066	14.49859993	11.96830679	15.1116655	14.34214413	13.48545199	14.33915409	13.00158412	14.58660526	12.2737956
Cer 30:1;O2	Cer 30:1;O2; Cer 18:1;O2/12:0; [M+CH3COO]-	Cer 18:1;O2/12:0	Cer	Complex lipids	C30H59NO3	572	LIPn	LipidBlast	HXFPPRPLRSPNIB-UHFFFAOYSA-N				arb. unit	18.80821635	17.63929831	17.76943756	17.597005	17.70276115	17.9417927	17.72593868	17.80623493	17.75901041	17.71894085	17.45357609	17.59843058	17.84209249	17.96729382	17.61693646	17.67691434	17.56921034	17.61765399	17.66147194	17.76967645	17.79184332	17.82536255	17.88198025	17.6225166	17.60932305	17.50884705	17.55687273	17.69899625	17.70597655	18.1450465	17.95850174	17.78736058	17.80641746	17.96059592	17.80347529	17.90635042
Cer 32:1;O2	Cer 32:1;O2; Cer 18:1;O2/14:0; [M+CH3COO]-	Cer 18:1;O2/14:0	Cer	Complex lipids	C32H63NO3	619	LIPn	LipidBlast	ZKRPGPZHULJLKJ-UHFFFAOYSA-N				arb. unit	17.00741059	16.43246034	16.38673821	16.79193868	16.52319437	16.73101402	16.50658652	16.52012755	16.66877421	16.68972504	16.1407499	16.53266031	16.57420915	16.81974252	16.45362432	16.46239044	16.55224881	16.38287729	16.34725802	17.22593229	16.51800763	16.53790087	16.80696491	16.38803411	16.58738199	16.46231055	16.17998682	16.4478581	16.69938267	16.81232775	16.80379058	16.56003423	16.57289263	16.46844904	16.60904885	16.49416807
Cer 33:1;O2	Cer 33:1;O2; Cer 17:1;O2/16:0; [M+CH3COO]-	Cer 17:1;O2/16:0	Cer	Complex lipids	C33H65NO3	643	LIPn	LipidBlast	KXVLPPCAUYSNGY-UHFFFAOYSA-N				arb. unit	19.18431604	18.3180617	18.27509237	18.71320861	18.40285802	18.53708187	18.4104762	18.38333726	18.25192154	18.31250632	18.35400827	18.21408192	18.32222305	18.52608272	17.86865981	18.42353041	18.1502332	18.46247032	18.264186	18.65663435	18.32407944	18.32135562	18.47803093	18.07960978	18.17341851	18.1526166	18.24437313	18.22671793	18.42674795	19.03367572	18.78555145	18.20303727	18.29235758	18.35953939	18.72364428	18.53943526
Cer 34:2;O2	Cer 34:2;O2; Cer 18:2;O2/16:0; [M+CH3COO]-	Cer 18:2;O2/16:0	Cer	Complex lipids	C34H65NO3	668	LIPn	LipidBlast	GMWIWVUTMCBDSP-UHFFFAOYSA-N				arb. unit	13.7368247	12.93221475	13.21704891	13.95383268	14.28850564	14.02470683	13.82346676	15.00514205	13.29605584	14.45667526	11.99435344	12.29605584	15.03565827	14.82112622	12.77684423	12.90294032	13.15813629	13.51261702	11.94544384	14.49666656	13.6209071	14.37782056	14.72908962	13.51360424	13.51533025	14.51311072	13.4429435	13.5965392	14.39613647	14.34755217	14.34796733	13.8622499	13.05443474	12.98974928	13.51415925	13.21325614
Cer 34:1;O2	Cer 34:1;O2; Cer 18:1;O2/16:0; [M+CH3COO]-	Cer 18:1;O2/16:0	Cer	Complex lipids	C34H67NO3	673	LIPn	LipidBlast	YDNKGFDKKRUKPY-UHFFFAOYSA-N				arb. unit	19.2720602	18.21565149	18.18591589	19.41019046	19.32420253	19.25052743	18.79330166	19.43452235	18.62545558	19.00353438	18.05505467	18.35606504	18.91534256	19.3850261	18.4391897	18.62105024	18.41814497	18.59900841	18.1786454	20.11150377	18.18836186	19.09611545	19.11597075	18.38984977	18.56124692	18.57455657	18.15215113	18.51993182	18.72839222	19.22926242	18.95199325	18.42529787	18.74535263	18.44905593	18.71639414	18.24493517
Cer 36:2;O2	Cer 36:2;O2; Cer 18:2;O2/18:0; [M+CH3COO]-	Cer 18:2;O2/18:0	Cer	Complex lipids	C36H69NO3	722	LIPn	LipidBlast	WNPWDGNHTKGEDS-UHFFFAOYSA-N				arb. unit	18.32216142	17.15265125	17.57447527	17.70280172	18.66023272	18.12297962	19.08541022	18.90015925	18.87453416	18.94454622	17.17817853	18.02046999	18.84322181	19.02337806	18.25950881	18.28686906	18.58720616	18.50443108	17.95930581	18.57040423	18.1385518	18.92685191	18.97067607	18.56654465	17.97748677	18.27989165	18.31149556	18.52989185	18.4664788	19.25696189	19.46888651	18.72830585	18.85402829	18.61150395	18.83136601	19.51397813
Cer 36:1;O2	Cer 36:1;O2; Cer 18:1;O2/18:0; [M+CH3COO]-	Cer 18:1;O2/18:0	Cer	Complex lipids	C36H71NO3	725	LIPn	LipidBlast	VODZWWMEJITOND-UHFFFAOYSA-N				arb. unit	21.07027165	19.37157886	19.71384292	20.80250059	21.39950846	20.95758741	21.26781996	21.28511262	20.6487464	21.18196872	19.90425387	19.86801165	20.38592347	21.45445795	19.58756328	21.18396243	20.84604278	21.29282375	19.21337007	20.92340729	20.33548086	21.37929428	21.7640487	20.03098363	20.50122784	20.42535115	20.71262271	21.05834588	21.16515726	21.68363204	22.00561221	20.40058867	21.02630392	20.1255686	21.37328841	21.84259128
Cer 38:2;O2	Cer 38:2;O2; Cer 18:2;O2/20:0; [M+CH3COO]-	Cer 18:2;O2/20:0	Cer	Complex lipids	C38H73NO3	773	LIPn	LipidBlast	NBSDZPNNDCXPFZ-UHFFFAOYSA-N				arb. unit	15.27284845	12.01402047	13.9918761	14.38640142	15.53621686	14.55314928	14.10410729	15.52114032	13.30121037	14.22385088	12.93369065	13.48771445	14.15061997	14.67782973	12.35149141	15.10263189	14.23758344	13.2903069	12.73999151	15.10300088	13.95455985	15.19483379	15.35021406	13.71317168	13.89907364	13.54206454	13.77704979	14.13907165	14.30926317	15.29895753	15.73349204	14.06701413	14.62433855	12.97745882	15.08907801	15.10357468
Cer 38:1;O2	Cer 38:1;O2; Cer 18:1;O2/20:0; [M+CH3COO]-	Cer 18:1;O2/20:0	Cer	Complex lipids	C38H75NO3	778	LIPn	LipidBlast	XWBWIAOWSABHFI-UHFFFAOYSA-N				arb. unit	16.55611683	15.39328989	15.24309959	16.84720419	16.2554159	15.95728346	15.44381771	16.03934748	15.40915887	15.58299459	15.47402276	15.18503026	15.46055189	16.25138995	15.49544909	16.15876745	15.76844281	16.11097261	14.7679775	16.51324954	15.22641219	16.41918663	16.88694685	15.40620501	15.86312153	15.65494364	15.19229281	15.85778665	15.71842585	16.5298118	16.43374843	15.48211467	15.91047878	16.04003281	16.36163541	15.90954155
Cer 40:2;O2	Cer 40:2;O2; Cer 18:2;O2/22:0; [M+CH3COO]-	Cer 18:2;O2/22:0	Cer	Complex lipids	C40H77NO3	823	LIPn	LipidBlast	AWTNSRHUZXWBCO-UHFFFAOYSA-N				arb. unit	14.21788199	11.05052891	12.8710389	12.32361776	13.26693291	13.56890615	11.27961058	12.16490693	11.01820018	12.64205169	12.89330153	11.50432245	13.5144675	12.89330153	12.89330153	11.47775827	11.26385602	11.43045255	11.45429929	11.8273427	12.06305796	12.59875041	10.94178124	11.05188866	11.19660213	12.06305796	12.06305796	12.06305796	12.06305796	12.06305796	12.06305796	12.06305796	12.06305796	12.06305796	12.06305796	0
Cer 40:1;O2	Cer 40:1;O2; Cer 18:1;O2/22:0; [M+CH3COO]-	Cer 18:1;O2/22:0	Cer	Complex lipids	C40H79NO3	826	LIPn	LipidBlast	KEPQASGDXIEOIL-UHFFFAOYSA-N				arb. unit	16.91821105	14.50940389	14.09490241	16.00520785	15.15797845	14.84200652	13.76870125	14.40978868	14.55320929	14.26649376	14.82719382	14.17086395	13.95274125	14.48186249	14.30648896	14.24844648	14.31444163	14.77298462	13.75905594	16.09502608	14.18626903	14.4697054	14.75295552	13.9674064	14.44210116	14.00184797	13.73534447	14.47414955	14.21006248	14.98094284	14.72547277	14.38140776	14.66633498	14.50773271	15.00092428	13.30320995
Cer 41:2;O2	Cer 41:2;O2; Cer 18:2;O2/23:0; [M+CH3COO]-	Cer 18:2;O2/23:0	Cer	Complex lipids	C41H79NO3	842	LIPn	LipidBlast	YVMFSKMDQVDKIS-UHFFFAOYSA-N				arb. unit	0	0	0	0	0	0	0	0	0	0	0	0	0	0	0	0	0	0	0	0	0	0	0	0	0	0	0	0	0	0	0	0	0	0	0	0
Cer 41:1;O2	Cer 41:1;O2; Cer 18:1;O2/23:0; [M+CH3COO]-	Cer 18:1;O2/23:0	Cer	Complex lipids	C41H81NO3	850	LIPn	LipidBlast	NAJHAHQNQCNWOP-UHFFFAOYSA-N				arb. unit	16.27146303	13.62079257	13.27000325	15.65513936	14.34408781	13.93985465	13.42232762	11.98797452	14.1493502	13.45558409	14.20739569	12.96361862	11.77107674	13.66733334	12.89121411	12.19414124	12.7679775	13.79360331	13.67716906	15.26491902	13.44669563	11.82932634	12.68409111	12.45686774	13.80362664	14.05833003	12.31146452	12.02583167	11.91251514	14.45936758	14.32818404	12.40114618	14.30199625	13.64734599	14.0245337	11.52845411
Cer 42:3;O2	Cer 42:3;O2; Cer 18:2;O2/24:1; [M+CH3COO]-	Cer 18:2;O2/24:1	Cer	Complex lipids	C42H79NO3	875	LIPn	LipidBlast	RYZWCKUTHDRXFD-UHFFFAOYSA-N				arb. unit	15.66910651	14.15085792	14.81583357	13.45930353	15.28442651	14.94649511	14.63803989	15.52570432	13.65586609	14.8689672	12.63503787	14.50556348	15.19690944	14.70687369	13.61160121	13.92990563	14.05052891	13.17554955	14.17967588	14.68107366	14.52747701	14.97010589	14.80458482	14.71247326	13.43580046	14.57287783	13.88579169	13.09143539	13.66055307	14.99867857	13.55494852	13.86486322	13.98521934	13.99196465	13.90001769	11.80896417
Cer 42:2;O2	Cer 42:2;O2; Cer 18:2;O2/24:0; [M+CH3COO]-	Cer 18:2;O2/24:0	Cer	Complex lipids	C42H81NO3	879	LIPn	LipidBlast	ZCUCZYYSYGKQQV-UHFFFAOYSA-N				arb. unit	17.64088038	15.01563283	15.42341141	15.65678795	15.94859537	16.10560164	15.1959873	16.12005558	14.74104558	15.39070637	14.63905802	14.9465408	15.93069114	15.90602152	14.82868195	15.23694847	15.21750338	15.17613418	15.2058696	15.81202685	14.79538018	15.67228721	15.86387168	15.09576787	14.9903256	15.26609108	14.64672745	14.76430145	14.78688219	15.76367922	15.16231265	14.75028827	15.18243315	15.1203999	14.78698426	13.71413817
Cer 42:1;O2	Cer 42:1;O2; Cer 18:1;O2/24:0; [M+CH3COO]-	Cer 18:1;O2/24:0	Cer	Complex lipids	C42H83NO3	886	LIPn	LipidBlast	ZJVVOYPTFQEGPH-UHFFFAOYSA-N				arb. unit	17.73173003	15.45375291	15.1503423	16.79484735	15.84387199	15.55794229	15.2070906	15.40803114	15.72616493	15.36187526	15.64224917	15.35576402	14.83930222	15.28464339	15.31313104	15.06137119	14.98094284	15.50189937	15.24161081	16.91204727	15.01332267	15.33640195	15.47250046	14.82386477	15.08073427	15.24803874	14.95846209	15.39288757	14.76113565	16.09669457	15.64852611	15.03213185	15.72174005	15.12936352	15.73237945	14.55320929
Cer 43:1;O2	Cer 43:1;O2; Cer 18:1;O2/25:0; [M+CH3COO]-	Cer 18:1;O2/25:0	Cer	Complex lipids	C43H85NO3	920	LIPn	LipidBlast	QHPYSHVSWAOLHS-UHFFFAOYSA-N				arb. unit	15.84475479	13.72802678	11.95601308	15.12658349	11.88569637	11.71724801	11.63617144	11.76818432	13.7934001	13.05392588	13.32614856	12.99488374	13.14863546	12.19229281	13.2875681	11.81137469	12.82853321	13.19152194	12.7251532	15.45686774	12.80261733	13.02410078	12.84862294	11.79197682	12.75509621	12.62273822	13.10287789	13.47687275	11.74986943	13.46250227	14.30078153	11.92109709	12.74693414	11.79928162	13.74703907	12.31882522
Cer 44:2;O2	Cer 44:2;O2; Cer 18:1;O2/26:1; [M+CH3COO]-	Cer 18:1;O2/26:1	Cer	Complex lipids	C44H85NO3	950	LIPn	LipidBlast	AQKMDEJRGNVGLA-UHFFFAOYSA-N				arb. unit	0	0	0	0	0	0	0	0	0	0	0	0	0	0	0	0	0	0	0	0	0	0	0	0	0	0	0	0	0	0	0	0	0	0	0	0
Cer 44:1;O2	Cer 44:1;O2; Cer 20:1;O2/24:0; [M+CH3COO]-	Cer 20:1;O2/24:0	Cer	Complex lipids	C44H87NO3	956	LIPn	LipidBlast	FRWWCDHJRWYDOU-UHFFFAOYSA-N				arb. unit	16.4173416	14.93594771	12.56391124	16.12753091	15.12092633	14.43058322	13.71166697	13.11861669	15.28279886	14.12589773	15.13274069	13.95610386	12.42416629	12.86592655	14.02202097	13.605248	13.91391786	14.75645208	14.77817982	16.55776284	14.44572619	13.13394491	14.05959796	13.82853321	14.42121015	14.47895917	13.04285634	14.27211944	12.51422091	15.2772874	14.86098995	12.00597536	14.42600261	11.91326343	15.05057142	12.64363075
Cer 46:1;O2	Cer 46:1;O2; Cer 20:1;O2/26:0; [M+CH3COO]-	Cer 20:1;O2/26:0	Cer	Complex lipids	C46H91NO3	1023	LIPn	LipidBlast	VEMKTJHNOOUCRU-UHFFFAOYSA-N				arb. unit	15.42515032	13.45802205	12.21006248	15.19271662	14.26664016	13.48796561	12.38747887	12.1401907	14.93456626	13.27612441	14.52649924	13.01959073	12.07547915	12.96081648	12.89954574	12.35287105	12.78994113	14.05188866	14.151413	15.77766628	13.21363586	13.21363586	13.21363586	13.21363586	13.21363586	12.13635034	13.14831769	13.14831769	13.14831769	13.49423058	14.13089227	12.34401844	12.63888838	13.56973696	14.62964121	0
CL 70:7	CL 70:7; CL 16:1_18:2_18:2_18:2; [M-2H]2-	CL 16:1_18:2_18:2_18:2	CL	Complex lipids	C79H140O17P2	889	LIPn	LipidBlast	BHRHQZTYQPKZKX-UHFFFAOYSA-N				arb. unit	0	0	0	0	0	0	0	0	0	0	0	0	0	0	0	0	0	0	0	0	0	0	0	0	0	0	0	0	0	0	0	0	0	0	0	0
CL 70:5	CL 70:5; CL 16:0_18:1_18:2_18:2; [M-2H]2-	CL 16:0_18:1_18:2_18:2	CL	Complex lipids	C79H144O17P2	893	LIPn	LipidBlast	NRSNLZLGIJBZSA-UHFFFAOYSA-N				arb. unit	0	0	0	0	0	0	0	0	0	0	0	0	0	0	0	0	0	0	0	0	0	0	0	0	0	0	0	0	0	0	0	0	0	0	0	0
CL 72:8	CL 72:8; CL 18:2_18:2_18:2_18:2; [M-2H]2-	CL 18:2_18:2_18:2_18:2	CL	Complex lipids	C81H142O17P2	921	LIPn	LipidBlast	LSHJMDWWJIYXEM-UHFFFAOYSA-N				arb. unit	15.5195134	14.70006035	15.0175044	14.57695666	14.78059103	15.14656868	15.01937354	15.14170803	15.07756681	14.88044447	14.57831372	14.97463865	14.7071434	15.0563837	13.14942959	15.205526	14.93787952	14.91419824	12.49510551	15.09844338	14.91611272	15.39094143	15.13338307	14.76103174	14.95819018	15.08189948	14.04345456	15.01585058	14.89571727	15.18851158	15.48736902	14.78048851	14.83120826	11.82097669	15.24837235	14.82137539
CL 72:7	CL 72:7; CL 18:1_18:2_18:2_18:2; [M-2H]2-	CL 18:1_18:2_18:2_18:2	CL	Complex lipids	C81H144O17P2	922	LIPn	LipidBlast	WSEKMBMSQDAXBT-UHFFFAOYSA-N				arb. unit	12.36850646	13.38134016	13.24421516	13.50655553	13.96749647	13.46122363	12.55937709	11.93147623	12.29347165	12.11829223	13.20975796	12.93553341	13.17523765	14.4369067	13.19260105	14.04140248	13.48406762	13.49348022	13.5977616	13.69501074	12.83130724	13.54399845	13.22776634	13.09011242	12.73047014	13.42469119	13.62296694	12.46735081	13.19475685	13.91531922	13.15228484	11.90350531	12.76632185	12.97217208	13.41864325	13.13008787
CL 72:6	CL 72:6; CL 18:1_18:1_18:2_18:2; [M-2H]2-	CL 18:1_18:1_18:2_18:2	CL	Complex lipids	C81H146O17P2	927	LIPn	LipidBlast	QHFWYATUNQMMPP-UHFFFAOYSA-N				arb. unit	13.04780555	12.84411727	13.11097261	13.92907344	14.22821744	13.26751824	14.19198451	13.8973728	12.96704609	13.96226342	13.28294361	13.63673789	13.63673789	13.96253456	13.63673789	14.41679753	13.94516946	14.10852446	14.02915779	13.59163922	12.72685676	14.36761951	12.81518313	12.78033471	14.53940118	13.39901083	13.99461861	14.20495316	14.32748247	14.41104749	14.08414401	12.97028568	12.75843144	13.63214323	14.36105278	14.06238349
CL 74:10	CL 74:10; CL 18:2_18:2_18:2_20:4; [M-2H]2-	CL 18:2_18:2_18:2_20:4	CL	Complex lipids	C83H142O17P2	951	LIPn	LipidBlast	OWMMDKMOIBQBBL-UHFFFAOYSA-N				arb. unit	0	0	0	0	0	0	0	0	0	0	0	0	0	0	0	0	0	0	0	0	0	0	0	0	0	0	0	0	0	0	0	0	0	0	0	0
CL 74:7	CL 74:7; CL 18:1_18:1_18:2_20:3; [M-2H]2-	CL 18:1_18:1_18:2_20:3	CL	Complex lipids	C83H148O17P2	958	LIPn	LipidBlast	GERMSRUXXURADH-UHFFFAOYSA-N				arb. unit	0	0	0	0	0	0	0	0	0	0	0	0	0	0	0	0	0	0	0	0	0	0	0	0	0	0	0	0	0	0	0	0	0	0	0	0
CL 75:8	CL 75:8; CL 18:1_18:2_18:2_21:3; [M-2H]2-	CL 18:1_18:2_18:2_21:3	CL	Complex lipids	C84H148O17P2	968	LIPn	LipidBlast	WKMZBVLVXBTNPW-UHFFFAOYSA-N				arb. unit	0	0	0	0	0	0	0	0	0	0	0	0	0	0	0	0	0	0	0	0	0	0	0	0	0	0	0	0	0	0	0	0	0	0	0	0
CL 76:12	CL 76:12; CL 18:2_18:2_18:2_22:6; [M-2H]2-	CL 18:2_18:2_18:2_22:6	CL	Complex lipids	C85H142O17P2	978	LIPn	LipidBlast	FFDVKPKATWSSCR-UHFFFAOYSA-N				arb. unit	0	0	0	0	0	0	0	0	0	0	0	0	0	0	0	0	0	0	0	0	0	0	0	0	0	0	0	0	0	0	0	0	0	0	0	0
CL 92:4	CL 92:4; CL 18:0_26:0_28:0_20:4; [M-2H]2-	CL 18:0_26:0_28:0_20:4	CL	Complex lipids	C101H190O17P2	1183	LIPn	LipidBlast	LQFUTJWUNWOUGC-UHFFFAOYSA-N				arb. unit	0	0	0	0	0	0	0	0	0	0	0	0	0	0	0	0	0	0	0	0	0	0	0	0	0	0	0	0	0	0	0	0	0	0	0	0
CoQ8	CoQ8; [M+H]+	CoQ8	CoQ	Complex lipids	C49H74O4	913	LIPp	LipidBlast	ICFIZJQGJAJRSU-UHFFFAOYSA-N	HMDB0304524	C17569	5283546	arb. unit	0	0	0	0	0	0	0	0	0	0	0	0	0	0	0	0	0	0	0	0	0	0	0	0	0	0	0	0	0	0	0	0	0	0	0	0
CoQ9	CoQ9; [M+H]+	CoQ9	CoQ	Complex lipids	C54H82O4	1129	LIPp	LipidBlast	UUGXJSBPSRROMU-UHFFFAOYSA-N	HMDB0006707	C01967	5280473	arb. unit	16.6335629	15.42904707	15.70983771	15.52738537	16.19925058	16.55946672	16.77661295	16.77896262	16.78546524	16.81763325	15.49107017	16.32192809	16.56185474	16.5702708	16.24865031	15.6110248	16.49905171	15.97743646	16.22582876	16.23332008	16.39558434	16.14752294	16.44388244	16.61677855	15.84928292	15.61554343	16.21566571	16.3380051	16.34191836	16.9157977	16.80390407	16.49351149	16.41720972	16.41369403	16.29720288	16.77807713
DG 26:2	DG 26:2; DG 8:0_18:2; [M+NH4]+	DG 8:0_18:2	DG	Complex lipids	C29H52O5	377	LIPp	LipidBlast	BGDIOBIONVKNIY-UHFFFAOYSA-N				arb. unit	0	0	0	0	0	0	0	0	0	0	0	0	0	0	0	0	0	0	0	0	0	0	0	0	0	0	0	0	0	0	0	0	0	0	0	0
DG 28:3	DG 28:3; DG 10:0_18:3; [M+NH4]+	DG 10:0_18:3	DG	Complex lipids	C31H54O5	431	LIPp	LipidBlast	IQAWXVKTLLNJKQ-UHFFFAOYSA-N				arb. unit	0	0	0	0	0	0	0	0	0	0	0	0	0	0	0	0	0	0	0	0	0	0	0	0	0	0	0	0	0	0	0	0	0	0	0	0
DG 28:2	DG 28:2; DG 10:0_18:2; [M+NH4]+	DG 10:0_18:2	DG	Complex lipids	C31H56O5	436	LIPp	LipidBlast	SFLPEFMLJHBODR-UHFFFAOYSA-N				arb. unit	0	0	0	0	0	0	0	0	0	0	0	0	0	0	0	0	0	0	0	0	0	0	0	0	0	0	0	0	0	0	0	0	0	0	0	0
DG 28:1	DG 28:1; DG 10:0_18:1; [M+NH4]+	DG 10:0_18:1	DG	Complex lipids	C31H58O5	442	LIPp	LipidBlast	DEHVGTRXTOJYNV-UHFFFAOYSA-N				arb. unit	0	0	0	0	0	0	0	0	0	0	0	0	0	0	0	0	0	0	0	0	0	0	0	0	0	0	0	0	0	0	0	0	0	0	0	0
DG 30:4	DG 30:4; DG 10:0_20:4; [M+NH4]+	DG 10:0_20:4	DG	Complex lipids	C33H56O5	493	LIPp	LipidBlast	SQUSZMOVZMBIPL-UHFFFAOYSA-N				arb. unit	0	0	0	0	0	0	0	0	0	0	0	0	0	0	0	0	0	0	0	0	0	0	0	0	0	0	0	0	0	0	0	0	0	0	0	0
DG 30:3	DG 30:3; DG 12:0_18:3; [M+NH4]+	DG 12:0_18:3	DG	Complex lipids	C33H58O5	498	LIPp	LipidBlast	OVXBYAVUHYYCHZ-UHFFFAOYSA-N				arb. unit	0	0	0	0	0	0	0	0	0	0	0	0	0	0	0	0	0	0	0	0	0	0	0	0	0	0	0	0	0	0	0	0	0	0	0	0
DG 30:1	DG 30:1; DG 12:0_18:1; [M+NH4]+	DG 12:0_18:1	DG	Complex lipids	C33H62O5	508	LIPp	LipidBlast	GFDAVCSAIGBIQQ-UHFFFAOYSA-N				arb. unit	0	0	0	0	0	0	0	0	0	0	0	0	0	0	0	0	0	0	0	0	0	0	0	0	0	0	0	0	0	0	0	0	0	0	0	0
DG 30:0	DG 30:0; DG 14:0_16:0; [M+NH4]+	DG 14:0_16:0	DG	Complex lipids	C33H64O5	512	LIPp	LipidBlast	NYNQTTOUQMCOEM-UHFFFAOYSA-N				arb. unit	0	0	0	0	0	0	0	0	0	0	0	0	0	0	0	0	0	0	0	0	0	0	0	0	0	0	0	0	0	0	0	0	0	0	0	0
DG 32:2	DG 32:2; DG 14:0_18:2; [M+NH4]+	DG 14:0_18:2	DG	Complex lipids	C35H64O5	563	LIPp	LipidBlast	WVBVUWWRPSWGDS-UHFFFAOYSA-N				arb. unit	14.23092109	18.10850914	14.93442804	16.9527185	15.88852923	16.14160825	16.14160825	16.14160825	16.14160825	16.14160825	15.50924924	16.4191537	15.50924924	15.50924924	14.9933807	16.14160825	16.66964634	16.1499257	15.3651263	16.14577297	17.10031328	17.10031328	17.57771648	16.52279606	17.10031328	16.14160825	16.14160825	16.14160825	16.14160825	16.14160825	16.00871311	15.80481166	16.00871311	16.00871311	16.21224938	0
DG 32:1	DG 32:1; DG 14:0_18:1; [M+NH4]+	DG 14:0_18:1	DG	Complex lipids	C35H66O5	569	LIPp	LipidBlast	XEQQGHISHUGMIP-UHFFFAOYSA-N				arb. unit	15.25377364	16.14402087	14.4065372	15.78023217	15.53153376	15.71537218	15.10115498	15.28355866	15.14366222	15.39994544	14.36118989	14.76388666	15.02721489	14.99289409	15.02449041	14.99107891	15.51307987	15.52561257	14.26429598	14.54526617	14.48324896	14.63719089	15.93461233	15.32685077	15.12545383	14.08248173	14.78407246	14.46416282	13.56783727	15.52698821	15.69732055	14.99867857	15.03600185	14.48834228	15.95344623	14.76155123
DG 32:0	DG 32:0; DG 16:0_16:0; [M+NH4]+	DG 16:0_16:0	DG	Complex lipids	C35H68O5	574	LIPp	LipidBlast	JEJLGIQLPYYGEE-UHFFFAOYSA-N				arb. unit	15.30887226	16.36645883	14.70584834	16.16751615	15.51914479	16.90876788	15.73012513	15.75957615	15.47832724	15.56316647	15.02531262	15.76284916	13.18115226	15.89699456	13.74850736	15.01650363	15.12956477	16.1785287	13.98903964	15.55895875	15.37337497	15.2931483	16.49332385	15.01310454	15.37184469	14.11366078	14.97920188	15.34238724	15.17453563	16.09552065	16.56657438	14.91312316	15.67766459	15.3630054	16.32700872	20.43090067
DG 34:4	DG 34:4; DG 14:0_20:4; [M+NH4]+	DG 14:0_20:4	DG	Complex lipids	C37H64O5	621	LIPp	LipidBlast	VAWMHRKGQOLSLO-UHFFFAOYSA-N				arb. unit	0	0	0	0	0	0	0	0	0	0	0	0	0	0	0	0	0	0	0	0	0	0	0	0	0	0	0	0	0	0	0	0	0	0	0	0
DG 34:3	DG 34:3; DG 16:1_18:2; [M+NH4]+	DG 16:1_18:2	DG	Complex lipids	C37H66O5	625	LIPp	LipidBlast	BHGPPCIWDXQOMA-UHFFFAOYSA-N				arb. unit	0	0	0	0	0	0	0	0	0	0	0	0	0	0	0	0	0	0	0	0	0	0	0	0	0	0	0	0	0	0	0	0	0	0	0	0
DG 34:1	DG 34:1; DG 16:0_18:1; [M+NH4]+	DG 16:0_18:1	DG	Complex lipids	C37H70O5	635	LIPp	LipidBlast	YEJYLHKQOBOSCP-UHFFFAOYSA-N				arb. unit	18.02014983	17.64553882	16.44449729	17.66178506	17.93504992	17.86433126	17.69630197	18.09565457	17.9326127	18.08695514	17.14405075	17.52513078	17.662724	18.18423612	17.67694188	16.91472381	17.66842105	17.34595094	15.99563467	17.02869389	17.14531524	16.64953687	17.48049045	17.92218368	18.11225623	17.17101061	17.99544146	17.41003722	17.29841167	18.50878129	18.26431431	18.04761387	17.8474489	18.08970392	17.95547396	17.47919607
DG 36:5	DG 36:5; DG 18:2_18:3; [M+NH4]+	DG 18:2_18:3	DG	Complex lipids	C39H66O5	674	LIPp	LipidBlast	PGXBELQFNRPKBC-UHFFFAOYSA-N				arb. unit	0	0	0	0	0	0	0	0	0	0	0	0	0	0	0	0	0	0	0	0	0	0	0	0	0	0	0	0	0	0	0	0	0	0	0	0
DG 36:4 (1)	DG 36:4 (1); DG 18:2_18:2; [M+NH4]+	DG 18:2_18:2	DG	Complex lipids	C39H68O5	679	LIPp	LipidBlast	MQGBAQLIFKSMEM-UHFFFAOYSA-N				arb. unit	16.00118825	15.0899056	15.88983665	15.88983665	15.88983665	16.0645849	16.0645849	16.0645849	16.0645849	16.0645849	15.65924336	15.37991982	14.98553067	15.37991982	15.37991982	16.12531256	16.30760996	16.6209071	14.28156786	16.21933871	15.64751464	17.38700758	17.38700758	17.38700758	17.50347639	15.45943162	17.01206797	15.71080643	16.57417958	17.28210202	15.92478931	16.18901374	16.22757834	16.48749464	16.89033554	0
DG 36:4 (2)	DG 36:4 (2); DG 16:0_20:4; [M+NH4]+	DG 16:0_20:4	DG	Complex lipids	C39H68O5	680	LIPp	LipidBlast	GYMMHHODMBOFGD-UHFFFAOYSA-N				arb. unit	17.41940063	16.86500826	17.05538836	17.05151698	16.67765083	17.06234133	16.77645874	16.87867362	17.04376425	17.00683009	16.91604272	16.77947571	16.87724818	17.07255135	16.26248029	14.80059661	15.97077997	15.0526954	14.94049713	15.09650928	15.45718847	14.85472231	15.62627942	16.22962622	15.23391921	15.49872457	16.00737773	16.03962594	15.86082025	16.77419508	16.84112204	16.40620501	16.14511618	16.41513105	16.29908278	16.15220561
DG 36:3	DG 36:3; DG 18:1_18:2; [M+NH4]+	DG 18:1_18:2	DG	Complex lipids	C39H70O5	683	LIPp	LipidBlast	BLZVZPYMHLXLHG-UHFFFAOYSA-N				arb. unit	16.07756681	16.35550596	15.84480382	17.69459594	17.18212274	17.21070939	16.54612577	16.47973291	15.80612162	16.37085765	16.25087204	15.57763535	15.90918994	16.17782827	15.75752023	17.00295782	16.63171706	16.5323407	14.83120826	16.21401549	15.62308129	16.29149449	16.83453277	16.91399965	17.47447439	16.47475163	17.07876584	16.45029303	16.48195706	17.84949673	17.8233548	16.82860758	16.69207057	15.91312316	17.51558435	15.97228429
DG 36:2	DG 36:2; DG 18:0_18:2; [M+NH4]+	DG 18:0_18:2	DG	Complex lipids	C39H72O5	688	LIPp	LipidBlast	AJMZUFBKADIAKC-UHFFFAOYSA-N				arb. unit	17.78663975	17.72537957	17.22084119	17.8854104	17.79608398	18.05663772	16.63113442	17.52725554	17.01346444	17.38544957	16.69021628	16.93502689	17.55503093	17.17322818	17.02365691	16.8419574	17.13061078	16.73855411	16.53370995	16.37012545	17.06996367	17.36182386	16.79362871	18.95658035	19.19132915	17.6994369	18.64050974	17.80325454	17.34516265	19.24567804	18.79324132	18.79636604	18.37520068	18.92750021	18.53545765	16.52322501
DG 36:1	DG 36:1; DG 18:0_18:1; [M+NH4]+	DG 18:0_18:1	DG	Complex lipids	C39H74O5	691	LIPp	LipidBlast	SAEPUUXWQQNLGN-UHFFFAOYSA-N				arb. unit	14.33991958	14.04046097	12.46505617	13.57648435	13.43371583	14.11626273	13.4700233	14.16686919	13.98539725	13.81448233	14.17391132	14.31981322	13.49122679	14.32037749	14.81237789	13.09308739	13.62947046	14.20480037	13.38606456	12.49210354	12.80352574	12.5849625	11.72109919	14.6973477	14.96609984	12.29174628	13.93046015	13.64734599	13.32263236	14.19337135	15.540794	13.66799854	14.00378141	14.63792672	14.95260476	15.26403935
DG 38:6	DG 38:6; DG 16:0_22:6; [M+NH4]+	DG 16:0_22:6	DG	Complex lipids	C41H68O5	730	LIPp	LipidBlast	BXVYQJJBMVVALQ-UHFFFAOYSA-N				arb. unit	14.65519528	14.77674144	13.92388455	14.52961356	16.308019	16.32586758	17.00537235	16.73146488	16.62200891	17.04427671	14.53387721	15.93366761	16.3774478	16.41136202	15.09403644	15.24250426	16.72841215	15.20101351	16.05375622	15.61211978	16.36854056	15.22806709	15.64846994	16.45664318	15.8828102	16.227033	16.18918753	15.88736343	16.08576289	16.74929332	16.973148	16.51491435	16.09605624	16.632981	16.26143385	16.29793723
DG 38:5	DG 38:5; DG 16:0_22:5; [M+NH4]+	DG 16:0_22:5	DG	Complex lipids	C41H70O5	734	LIPp	LipidBlast	VLJIZFHHJAQUNJ-UHFFFAOYSA-N				arb. unit	14.45757326	14.46811489	13.70444405	14.4697054	15.47573343	14.77107674	15.00110027	15.31790718	14.69593511	15.24246704	13.73914771	14.42606815	15.4140906	15.40497521	14.19321732	13.99028128	15.21078548	14.151413	13.36427147	14.38458141	13.86920825	14.38505349	15.39566801	14.51144382	14.07230012	13.63117706	14.23346989	14.20365389	14.67882018	15.22245532	15.3177659	14.96596461	15.25720366	14.71129055	14.54719579	14.59339112
DG 38:4	DG 38:4; DG 18:0_20:4; [M+NH4]+	DG 18:0_20:4	DG	Complex lipids	C41H72O5	738	LIPp	LipidBlast	BRKLTVAHEPCGNK-UHFFFAOYSA-N				arb. unit	16.94532952	16.63171706	16.97267695	17.37594728	18.33189664	17.30636436	17.85802958	18.43568247	17.88402739	17.71433944	15.81770819	17.9974717	18.28723892	17.94447187	18.20190853	17.26080011	19.21362163	18.28021798	16.69772778	17.72515986	17.39195677	17.56009396	19.26552806	16.95330981	17.30833014	17.36840415	17.27817718	18.46532725	18.53020437	18.45514257	19.56142221	18.15758872	18.24332277	17.77488356	19.03637755	19.12466911
DG 40:8	DG 40:8; DG 18:2_22:6; [M+NH4]+	DG 18:2_22:6	DG	Complex lipids	C43H68O5	792	LIPp	LipidBlast	GPMAAGRGFWBOSO-UHFFFAOYSA-N				arb. unit	0	0	0	0	0	0	0	0	0	0	0	0	0	0	0	0	0	0	0	0	0	0	0	0	0	0	0	0	0	0	0	0	0	0	0	0
DG 40:7	DG 40:7; DG 18:2_22:5; [M+NH4]+	DG 18:2_22:5	DG	Complex lipids	C43H70O5	798	LIPp	LipidBlast	LRHVZVQHYQOHJX-UHFFFAOYSA-N				arb. unit	0	0	0	0	0	0	0	0	0	0	0	0	0	0	0	0	0	0	0	0	0	0	0	0	0	0	0	0	0	0	0	0	0	0	0	0
DG 40:6	DG 40:6; DG 18:2_22:4; [M+NH4]+	DG 18:2_22:4	DG	Complex lipids	C43H72O5	805	LIPp	LipidBlast	KWVIWHXZBXQXSE-UHFFFAOYSA-N				arb. unit	0	0	0	0	0	0	0	0	0	0	0	0	0	0	0	0	0	0	0	0	0	0	0	0	0	0	0	0	0	0	0	0	0	0	0	0
DG 40:4	DG 40:4; DG 18:0_22:4; [M+NH4]+	DG 18:0_22:4	DG	Complex lipids	C43H76O5	813	LIPp	LipidBlast	IOAXEIUSQSTPJN-UHFFFAOYSA-N				arb. unit	14.03789009	13.39137786	13.58578411	14.14130889	14.59956421	13.91923579	14.4602639	14.69647858	14.43684165	14.6417131	12.68496773	14.29512319	14.63832277	14.88798213	14.64244662	13.99169898	13.65396464	14.37266104	14.12096682	13.95483244	14.04011845	13.669328	14.18951573	14.36317655	14.29963733	14.38437905	14.1545808	14.51101135	14.15995015	14.71317168	14.2898748	14.56569713	13.85943772	14.4268544	14.06018928	14.56932162
DLCL 36:4	DLCL 36:4; DLCL 18:2_18:2; [M-H]-	DLCL 18:2_18:2	DLCL	Complex lipids	C45H82O15P2	1231	LIPn	LipidBlast	LNDZCACUIYQVRO-UHFFFAOYSA-N				arb. unit	0	0	0	0	0	0	0	0	0	0	0	0	0	0	0	0	0	0	0	0	0	0	0	0	0	0	0	0	0	0	0	0	0	0	0	0
LPC O-16:0	LPC O-16:0; [M+CH3COO]-	LPC O-16:0	EtherLPC	Complex lipids	C24H52NO6P	571	LIPn	LipidBlast	RKKJZVVEVRCBJA-UHFFFAOYSA-N			162126	arb. unit	0	0	0	0	0	0	0	0	0	0	0	0	0	0	0	0	0	0	0	0	0	0	0	0	0	0	0	0	0	0	0	0	0	0	0	0
LPE O-16:1	LPE O-16:1; [M-H]-	LPE O-16:1	EtherLPE	Complex lipids	C21H44NO6P	374	LIPn	LipidBlast	RRTPYUGIBQLEDN-UHFFFAOYSA-N				arb. unit	10.99647349	10.99647349	10.19229281	10.99647349	12.01262454	10.85096815	10.85096815	10.85096815	10.85096815	10.85096815	10.55842071	10.55842071	10.51076417	10.55842071	11.14974712	10.85096815	10.85096815	10.85096815	10.85096815	10.85096815	10.52160044	11.59339112	10.19229281	10.52160044	10.52160044	10.85096815	10.85096815	10.85096815	10.25856603	11.83841608	11.95963976	10.15860969	11.4419067	11.53089398	10.13699111	10.93590168
LPE O-17:1	LPE O-17:1; [M-H]-	LPE O-17:1	EtherLPE	Complex lipids	C22H46NO6P	398	LIPn	LipidBlast	YGHRPIWSZYSPRF-UHFFFAOYSA-N				arb. unit	0	0	0	0	0	0	0	0	0	0	0	0	0	0	0	0	0	0	0	0	0	0	0	0	0	0	0	0	0	0	0	0	0	0	0	0
LPE O-18:2	LPE O-18:2; [M-H]-	LPE O-18:2	EtherLPE	Complex lipids	C23H46NO6P	416	LIPn	LipidBlast	DBVHWKABURKXNY-UHFFFAOYSA-N				arb. unit	12.62662165	12.62662165	12.62662165	12.62662165	12.62662165	10.34651373	13.11618149	13.62021983	13.42757475	12.52894242	11.18797059	11.46250227	12.509775	12.68343329	12.9674064	12.62662165	12.62662165	12.62662165	12.62662165	12.62662165	10.68825031	11.38100211	11.38100211	11.61240779	11.38100211	13.385458	10.70217269	13.55961609	12.19967234	13.19152194	14.12436368	12.85739789	12.62662165	12.97513146	12.97046544	12.58801185
PC O-30:1	PC O-30:1; [M+H]+	PC O-30:1	EtherPC	Complex lipids	C38H76NO7P	812	LIPp	LipidBlast	CNXQXEMKYGYFSY-UHFFFAOYSA-N				arb. unit	0	0	0	0	0	0	0	0	0	0	0	0	0	0	0	0	0	0	0	0	0	0	0	0	0	0	0	0	0	0	0	0	0	0	0	0
PC O-30:0	PC O-30:0; [M+H]+	PC O-30:0	EtherPC	Complex lipids	C38H78NO7P	819	LIPp	LipidBlast	QWXGXDFYLSOKRF-UHFFFAOYSA-N				arb. unit	14.79136641	15.56248095	16.47459321	16.90578655	17.63566145	17.14755276	17.14894324	18.14347788	17.04466093	17.6215225	15.06823246	16.63522214	17.06164543	17.91186008	16.31878992	17.45181479	16.77062518	17.80746184	16.81647121	17.12967544	16.40940751	17.48659151	17.70573362	16.97089229	16.87222998	16.56679732	17.02081721	17.0314966	17.63228526	17.76350417	17.66360675	17.00436313	17.66707688	16.51392802	17.8424547	16.20564054
PC O-34:2	PC O-34:2; [M+H]+	PC O-34:2	EtherPC	Complex lipids	C42H82NO7P	959	LIPp	LipidBlast	WBAZRZTVRJLENP-UHFFFAOYSA-N				arb. unit	17.39132751	17.92605851	17.82199814	18.06424806	18.41408234	18.569355	18.66996807	19.10224486	18.39481435	18.56642944	17.32817527	18.20511072	18.73779528	19.06527412	17.9738655	18.2434204	18.51392802	18.02525854	18.02348906	18.4239612	17.87389464	18.39375494	18.68118693	18.43921811	17.92543854	17.82611396	18.010692	18.24225303	18.16899034	18.9568639	18.40112534	18.15597935	18.44747072	18.09855646	17.88685756	17.83481667
PC O-35:8 (2)	PC O-35:8 (2); [M+H]+	PC O-35:8	EtherPC	Complex lipids	C43H72NO7P	964	LIPp	LipidBlast	OUIXZZJXFDXXOS-UHFFFAOYSA-N				arb. unit	13.04848687	15.02859678	15.39037051	15.14298454	15.83204938	15.13085206	15.26231511	15.94907435	15.33709919	16.13520826	14.18557235	15.12577668	15.44549989	16.06183525	15.11190997	15.21416731	15.94925678	15.38828642	15.23728466	15.51057875	14.99885483	15.92121334	15.73399508	15.05778024	15.04899765	14.43032187	15.05010372	15.18626903	15.35810171	15.55991477	15.61964685	15.28218349	15.53141192	15.26664016	15.35069752	14.40001217
PC O-35:8 (1)	PC O-35:8 (1); [M+H]+	PC O-35:8	EtherPC	Complex lipids	C43H72NO7P	965	LIPp	LipidBlast	OUIXZZJXFDXXOS-UHFFFAOYSA-N				arb. unit	15.824387	17.11128852	17.07817166	16.73574111	17.47780569	17.4056401	17.96137056	18.34315535	18.10998875	18.23495773	16.30993814	16.9671587	18.00221619	18.33200157	17.15321554	16.91996896	17.72077197	16.89273253	17.59794342	17.68659627	17.29373207	17.38622458	17.35614243	17.88742888	17.33709048	17.0549858	17.15524318	17.59877221	17.52228268	17.99947157	17.79478391	17.35932061	17.76380239	17.28042644	17.22959806	16.90021822
PC O-34:1	PC O-34:1; [M+H]+	PC O-34:1	EtherPC	Complex lipids	C42H84NO7P	969	LIPp	LipidBlast	OVZJGEFUWZPYRW-UHFFFAOYSA-N				arb. unit	20.4604409	20.82026312	21.17154638	21.07496003	21.74606444	21.88117297	21.82936234	22.16414921	21.57370404	21.82330776	20.6709501	21.37755318	22.03777516	22.14039013	21.41746059	21.59810249	21.81470567	21.6305822	21.45083821	21.80564903	21.43983342	21.79700561	21.91042351	21.75480434	21.35503379	21.20904695	21.37651069	21.69693527	21.58647195	22.26544479	22.23654885	21.60093555	21.9672917	21.65366906	21.65668846	21.7487915
PC O-34:0	PC O-34:0; [M+H]+	PC O-34:0	EtherPC	Complex lipids	C42H86NO7P	977	LIPp	LipidBlast	BNIFFRNYMGLGIV-UHFFFAOYSA-N				arb. unit	16.53649007	14.6279328	16.18775801	16.81712107	17.02345116	17.11586664	17.60248865	17.33769158	17.43688231	17.64024494	16.16696723	16.250576	17.1510661	17.48988715	16.162411	16.80763164	17.22356811	17.13300169	15.76857204	17.0292333	16.84083938	17.15513445	17.47951977	16.63248408	16.48310723	16.67361273	17.13484742	17.57653601	17.15167065	17.75797591	18.1238688	17.09362388	17.30263892	16.54420981	17.48196494	18.14064507
PC O-36:4	PC O-36:4; [M+H]+	PC O-36:4	EtherPC	Complex lipids	C44H82NO7P	1038	LIPp	LipidBlast	AMIRMXUBGHUMRM-UHFFFAOYSA-N				arb. unit	18.65019279	18.19713029	18.221488	18.30092896	18.87511938	19.27221287	18.97948381	19.54385501	18.81768321	19.04043154	17.94101321	18.58557509	19.43659566	19.38374226	18.43004004	18.39361251	18.84913323	18.55337055	18.61491469	18.79364776	18.44186214	18.76008967	18.95193066	18.97345634	18.32852154	18.66519016	18.53472083	18.82412902	18.32739037	19.41350191	18.98360322	18.70885487	18.85507529	18.6943987	18.41075773	18.38531475
PC O-37:10	PC O-37:10; [M+H]+	PC O-37:10	EtherPC	Complex lipids	C45H72NO7P	1042	LIPp	LipidBlast	BIFQLFQOARTJBK-UHFFFAOYSA-N				arb. unit	16.72981987	16.64222096	17.12150316	16.06842142	17.84725926	16.38522205	18.44541098	18.21642853	18.2059364	18.56962572	15.90937748	17.95336097	18.42654323	18.13703115	17.77648444	17.08291826	18.24490731	17.19332322	18.01065922	17.73283651	17.93659768	17.88502305	17.90474045	18.33543833	17.45676348	15.96382179	17.93973415	18.02198303	17.94976403	18.23863798	18.07935457	18.07746771	18.47880911	18.04362009	18.10889705	18.43903138
PC O-37:9	PC O-37:9; [M+H]+	PC O-37:9	EtherPC	Complex lipids	C45H74NO7P	1047	LIPp	LipidBlast	VHFQZKMBVAFNPD-UHFFFAOYSA-N				arb. unit	15.76598531	17.09379923	17.04490635	17.94714606	18.25058063	18.27531975	18.92822341	18.58457721	18.35557908	18.81473891	16.93567152	17.57426829	18.29867568	18.94789943	17.45438766	17.87779936	18.43028103	18.29908278	17.12924276	18.22407235	17.64100744	18.15026296	19.08850618	17.60138633	17.6877789	17.82314952	18.19319325	18.54718073	18.54679651	18.97325172	19.50456104	17.9524967	18.61315996	17.92269473	18.62803608	18.96970129
PC O-36:2	PC O-36:2; [M+H]+	PC O-36:2	EtherPC	Complex lipids	C44H86NO7P	1050	LIPp	LipidBlast	MFLNWJCWDLDCLH-UHFFFAOYSA-N				arb. unit	14.90435238	16.46539103	16.91045536	16.98483008	17.47542471	17.43316159	16.94555814	17.82835346	16.4223112	17.11319275	15.75988818	16.34895287	17.5886634	18.0869396	16.36201229	16.87981057	17.54470036	17.00003302	16.98554179	17.11070759	15.96348316	17.18686867	17.37476781	17.2189132	17.23440582	16.80434533	16.35990395	16.79873757	16.82500845	17.50331333	17.16107282	16.87481329	17.61991188	17.11831251	16.64230559	15.46582146
PC O-37:8	PC O-37:8; [M+H]+	PC O-37:8	EtherPC	Complex lipids	C45H76NO7P	1053	LIPp	LipidBlast	YCFMUVIXSYGBEZ-UHFFFAOYSA-N				arb. unit	14.93433589	16.15165083	16.11894107	15.51846875	16.55301424	16.65172443	17.24660144	17.01166405	17.05138952	17.21374976	15.97428014	16.46334875	17.2173235	17.24192731	16.65054693	15.97681022	16.71292996	16.11142099	16.7773966	16.68380335	16.7265508	17.00796895	17.18223915	16.80746813	16.51626944	16.21924416	16.50774819	16.87609722	16.7105105	16.94164371	17.20129117	16.86125657	17.03849037	16.79502498	17.26991197	17.4604479
PC O-36:0	PC O-36:0; [M+H]+	PC O-36:0	EtherPC	Complex lipids	C44H90NO7P	1062	LIPp	LipidBlast	OBRFWEGTASUAMF-UHFFFAOYSA-N				arb. unit	0	0	0	0	0	0	0	0	0	0	0	0	0	0	0	0	0	0	0	0	0	0	0	0	0	0	0	0	0	0	0	0	0	0	0	12.69501074
PC O-38:8	PC O-38:8; [M+H]+	PC O-38:8	EtherPC	Complex lipids	C46H78NO7P	1105	LIPp	LipidBlast	QJNDLYSSLHZQNB-UHFFFAOYSA-N				arb. unit	15.3610185	15.12924276	16.15963486	15.3610185	15.3610185	16.41483386	15.44701863	15.55659586	14.6483014	15.86387168	15.7800527	15.64478575	16.05540955	16.20653746	15.9242906	15.54547735	14.8741649	14.96668569	14.6103328	15.0152408	14.81398155	15.70417384	15.3940942	15.31025774	15.22124725	15.3940942	15.3940942	15.3940942	15.3940942	15.3940942	15.3940942	15.3940942	15.3940942	15.3940942	15.3940942	15.60773486
PC O-38:7	PC O-38:7; [M+H]+	PC O-38:7	EtherPC	Complex lipids	C46H80NO7P	1112	LIPp	LipidBlast	UUNPNPNQDISOCV-UHFFFAOYSA-N				arb. unit	13.08273119	13.15402694	14.23818079	13.00772811	12.97566887	14.06255214	14.06255214	14.06255214	12.29634268	14.84401916	14.17414547	13.65698342	14.17414547	14.82788847	14.17414547	13.02548566	13.02548566	13.73322722	12.78524811	13.02548566	13.43905168	13.12201908	13.40992124	13.40992124	13.40992124	13.40992124	13.40992124	13.40992124	13.40992124	13.40992124	14.10558118	13.79857305	13.32565681	12.59781979	12.61746747	0
PC O-38:6	PC O-38:6; [M+H]+	PC O-38:6	EtherPC	Complex lipids	C46H82NO7P	1119	LIPp	LipidBlast	LYVCXQZOQYYLAM-UHFFFAOYSA-N				arb. unit	12.59968043	13.30221051	13.30221051	13.30221051	13.83011903	14.33664602	14.4020794	14.72494012	14.4020794	14.4020794	13.40274562	13.33706434	12.63549141	13.36796071	13.35259523	13.05205853	13.08630212	12.45763738	12.4419067	12.7984718	12.95128471	12.95128471	13.48381578	12.54206454	12.95128471	13.81307971	13.48746324	12.61148594	13.58061189	13.66810937	13.31974267	13.31974267	13.31974267	13.31974267	13.31974267	12.59758704
PC O-38:5	PC O-38:5; [M+H]+	PC O-38:5	EtherPC	Complex lipids	C46H84NO7P	1127	LIPp	LipidBlast	XDRAHGUDUSFGRJ-UHFFFAOYSA-N				arb. unit	18.40544482	18.6312801	18.28981628	18.56223497	19.11496488	19.65862119	19.18439837	19.82492612	18.86375072	19.44642102	18.16969995	18.70940023	19.65431611	19.61997992	18.38218494	18.62569101	19.10999895	18.64683993	18.88323394	18.90857147	18.58448179	18.74431486	19.13979364	19.00321593	18.41761768	18.76578141	18.6118065	18.80514556	18.52328245	19.38490598	18.90419947	18.73174329	18.8861818	18.59645185	18.60188683	18.19252881
PC O-38:4 (1)	PC O-38:4 (1); [M+H]+	PC O-38:4	EtherPC	Complex lipids	C46H86NO7P	1136	LIPp	LipidBlast	JZNRQLVUHAJDFY-UHFFFAOYSA-N				arb. unit	15.03827601	17.07800483	16.13324257	16.73043033	17.62026995	15.84016323	18.61070047	19.00546282	17.56072839	17.18441048	17.84259281	18.07954728	18.05529303	17.59301902	17.39425334	16.43115478	18.23761144	16.45555198	17.91996896	18.04358806	17.79354616	17.25570172	18.31987936	18.16893159	17.14650901	16.49288591	18.22179478	18.22463765	18.00553683	19.14007334	19.01624789	18.48908355	18.25382441	18.00840674	18.01155487	18.43886493
PC O-38:4 (2)	PC O-38:4 (2); [M+H]+	PC O-38:4	EtherPC	Complex lipids	C46H86NO7P	1137	LIPp	LipidBlast	JZNRQLVUHAJDFY-UHFFFAOYSA-N				arb. unit	15.0661733	15.18260773	15.2903429	14.4393764	16.1726619	15.61792656	14.80064716	16.48991066	17.64007544	14.14226664	16.16585896	14.61809868	16.32518246	16.18889787	16.14244615	14.95274125	13.99638522	15.55776284	15.44167981	15.94061183	14.17515966	15.32393436	15.36697101	16.0104844	15.35242281	15.18696536	13.81658371	15.93242239	14.90294032	16.65012616	15.44908415	16.1252722	15.27310351	15.32125872	15.50949668	16.27681505
PC O-39:10	PC O-39:10; [M+H]+	PC O-39:10	EtherPC	Complex lipids	C47H76NO7P	1140	LIPp	LipidBlast	DBXJOCSZUPYVJQ-UHFFFAOYSA-N				arb. unit	18.03141583	19.41728391	19.69226813	19.29016063	19.87155335	19.82233587	20.08942074	20.45498801	20.22667913	20.46335075	18.8175708	19.82243079	20.51319845	20.22256027	19.72661732	19.58053645	20.17837551	19.55313615	20.00314454	20.00820428	19.87911654	20.02640187	20.20354875	20.0680041	19.84011712	19.49538662	19.5204211	19.80351785	19.71923506	20.0980925	20.25660722	20.11642138	20.40527757	20.11383626	19.77928011	19.95723669
PC O-41:11	PC O-41:11; [M+H]+	PC O-41:11	EtherPC	Complex lipids	C49H78NO7P	1209	LIPp	LipidBlast	POUGFOMGZOSCQV-UHFFFAOYSA-N				arb. unit	14.57163415	15.23279564	15.51419008	15.45911138	16.01835234	16.08874684	16.89408354	17.59462348	16.89408354	16.89408354	14.95673915	16.42809841	15.82015403	16.14045036	14.58812901	15.99848025	16.49266689	15.83612434	15.41867619	16.14439934	15.41412364	15.94226249	15.47500506	15.47500506	15.47500506	15.83612434	15.83612434	15.83612434	15.83612434	15.83612434	15.83612434	15.83612434	15.83612434	15.83612434	15.83612434	0
PC O-44:6	PC O-44:6; [M+H]+	PC O-44:6	EtherPC	Complex lipids	C52H94NO7P	1331	LIPp	LipidBlast	IYYVNINVOLHLIG-UHFFFAOYSA-N				arb. unit	0	0	0	0	0	0	0	0	0	0	0	0	0	0	0	0	0	0	0	0	0	0	0	0	0	0	0	0	0	0	0	0	0	0	0	0
PE O-32:1	PE O-32:1; PE O-16:1_16:0; [M-H]-	PE O-16:1_16:0	EtherPE	Complex lipids	C37H74NO7P	811	LIPn	LipidBlast	FDULCEKAOVWBTQ-UHFFFAOYSA-N				arb. unit	0	0	0	0	0	0	0	0	0	0	0	0	0	0	0	0	0	0	0	0	0	0	0	0	0	0	0	0	0	0	0	0	0	0	0	0
PE O-34:3	PE O-34:3; PE O-16:1_18:2; [M-H]-	PE O-16:1_18:2	EtherPE	Complex lipids	C39H74NO7P	857	LIPn	LipidBlast	LJVXDBWIBQQKFU-UHFFFAOYSA-N				arb. unit	0	0	0	0	0	0	0	0	0	0	0	0	0	0	0	0	0	0	0	0	0	0	0	0	0	0	0	0	0	0	0	0	0	0	0	0
PE O-34:2	PE O-34:2; PE O-16:1_18:1; [M-H]-	PE O-16:1_18:1	EtherPE	Complex lipids	C39H76NO7P	864	LIPn	LipidBlast	ZVVYJAAMWXATNY-UHFFFAOYSA-N				arb. unit	17.23942139	17.48700781	17.88334135	17.64498989	18.63417647	18.23272071	18.65532457	19.04115646	18.43530808	18.75273344	17.09861814	18.0483698	18.81098577	19.09456227	18.10598522	18.07470072	18.50315801	18.03100113	17.98076437	18.55501595	17.97972104	18.38261136	18.8386592	18.36241047	18.03132429	17.66395414	17.79875656	18.33077248	18.47306358	18.67324696	18.70770625	18.23877324	18.57615216	18.0160302	18.33128874	17.72161324
PE O-35:5	PE O-35:5; PE O-15:1_20:4; [M-H]-	PE O-15:1_20:4	EtherPE	Complex lipids	C40H72NO7P	883	LIPn	LipidBlast	ZPZOLGIFBSLYPT-UHFFFAOYSA-N				arb. unit	0	0	0	0	0	0	0	0	0	0	0	0	0	0	0	0	0	0	0	0	0	0	0	0	0	0	0	0	0	0	0	0	0	0	0	0
PE O-35:2	PE O-35:2; PE O-17:1_18:1; [M-H]-	PE O-17:1_18:1	EtherPE	Complex lipids	C40H78NO7P	899	LIPn	LipidBlast	FDQGSTMMGFGRFB-UHFFFAOYSA-N				arb. unit	0	0	0	0	0	0	0	0	0	0	0	0	0	0	0	0	0	0	0	0	0	0	0	0	0	0	0	0	0	0	0	0	0	0	0	0
PE O-36:6	PE O-36:6; PE O-16:1_20:5; [M-H]-	PE O-16:1_20:5	EtherPE	Complex lipids	C41H72NO7P	912	LIPn	LipidBlast	RLLOITCRNQRGJD-UHFFFAOYSA-N				arb. unit	0	0	0	0	0	0	0	0	0	0	0	0	0	0	0	0	0	0	0	0	0	0	0	0	0	0	0	0	0	0	0	0	0	0	0	0
PE O-36:5	PE O-36:5; PE O-16:1_20:4; [M-H]-	PE O-16:1_20:4	EtherPE	Complex lipids	C41H74NO7P	918	LIPn	LipidBlast	YITZQGLIICATLN-UHFFFAOYSA-N				arb. unit	17.46187907	18.75620447	18.97288726	18.15370046	18.66528386	18.89894674	19.34327465	19.75126618	19.65985831	19.69134312	17.98524158	19.04950559	19.76711919	19.30521344	19.69629348	18.20064961	19.00118001	18.25653582	19.75588674	19.06396379	18.97838089	18.760629	18.92608168	19.40161912	18.75538313	18.58322236	18.32635487	18.94772254	18.72746848	19.02920094	19.04288305	19.24121743	19.2202555	19.55816283	18.69431707	18.20784844
PE O-36:3	PE O-36:3; PE O-18:2_18:1; [M-H]-	PE O-18:2_18:1	EtherPE	Complex lipids	C41H78NO7P	930	LIPn	LipidBlast	CFANDHZPOSNKNO-UHFFFAOYSA-N				arb. unit	13.06052707	16.25711156	16.85397957	14.83654353	16.846029	16.53867395	16.445807	17.16345313	15.69965378	16.30760996	15.00978489	16.01225352	17.0781091	17.27790486	16.02319123	16.25644828	16.88844599	16.01295183	16.25665098	16.89260211	15.91613605	17.07178705	16.95272987	16.59888123	16.64147321	15.357552	15.62910044	16.05786484	16.01770012	16.61424973	16.01852621	16.00836296	16.91424497	16.33189664	16.38512092	15.1271883
PE O-36:2	PE O-36:2; PE O-18:1_18:1; [M-H]-	PE O-18:1_18:1	EtherPE	Complex lipids	C41H80NO7P	938	LIPn	LipidBlast	XVYPOHCSLJZFED-UHFFFAOYSA-N				arb. unit	12.46429047	13.55889898	15.06465857	13.60269887	15.33566949	14.68096382	15.01044069	15.68934285	14.02902835	14.80105152	13.16773174	13.78810655	15.27259334	15.94779672	14.60721471	14.97929121	14.9918761	14.59560716	14.55500846	14.99740003	14.19675579	15.34817487	15.52435806	15.05460432	15.05913318	13.73513288	13.82704492	14.7808473	15.07313738	15.04831657	15.27113471	14.36283422	15.36457927	14.37748169	14.52924752	14.86215302
PE O-37:5	PE O-37:5; PE O-17:1_20:4; [M-H]-	PE O-17:1_20:4	EtherPE	Complex lipids	C42H76NO7P	955	LIPn	LipidBlast	SUCZWPZZJOWHRI-UHFFFAOYSA-N				arb. unit	13.32586758	13.32586758	13.32586758	13.32586758	13.32586758	13.34179677	13.4776318	14.12984646	12.08281434	14.2347426	13.05307739	12.43775207	14.38471631	13.4763665	12.45146871	11.83407595	13.86399264	13.22068062	13.30976054	13.52698821	13.00755293	12.5844928	14.37449615	14.20998636	13.08131699	12.7897374	13.28077077	13.39204904	13.643067	14.43775207	13.18192869	12.90256354	13.19905882	13.35521343	13.44772899	12.72387422
PE O-38:7 (1)	PE O-38:7 (1); PE O-18:3_20:4; [M-H]-	PE O-18:3_20:4	EtherPE	Complex lipids	C43H74NO7P	974	LIPn	LipidBlast	QXCZJYCCKCJFSD-UHFFFAOYSA-N				arb. unit	15.130651	14.51668495	14.3721849	14.32930583	14.5177924	15.11080953	15.32779822	15.50252106	15.05938671	15.59959327	13.87517339	14.69593511	15.27204652	15.71521128	14.66033022	13.820877	14.79172252	14.12080486	14.72211376	14.24926163	14.28156786	14.51619248	14.97208231	14.7558786	14.73312127	14.26759139	14.11504365	14.47104009	14.47269084	14.62285259	14.66439173	14.38909352	14.47421294	13.17695227	13.9599114	13.53976465
PE O-38:7 (2)	PE O-38:7 (2); PE O-16:1_22:6; [M-H]-	PE O-16:1_22:6	EtherPE	Complex lipids	C43H74NO7P	975	LIPn	LipidBlast	WVGALBKSWOUIEZ-UHFFFAOYSA-N				arb. unit	19.48328833	19.98991139	19.96450445	19.97203181	20.74026087	20.52736437	21.19335511	21.071446	21.08146133	21.38150493	19.78177751	20.53630034	20.92383378	21.14535505	20.39674065	20.37235709	21.09054019	20.89532233	20.88473098	20.94305419	20.95942822	20.90857147	21.21027359	20.91828167	20.37886528	20.53301788	20.59916645	21.10895956	20.89309633	21.45515662	21.64616755	21.12363709	21.09065261	21.00271408	21.31132814	21.33620034
PE O-38:5 (1)	PE O-38:5 (1); PE O-16:1_22:4; [M-H]-	PE O-16:1_22:4	EtherPE	Complex lipids	C43H78NO7P	988	LIPn	LipidBlast	IABMLWQTSKBCJV-UHFFFAOYSA-N				arb. unit	18.49093312	18.1283166	18.4649844	18.19181588	18.97581159	18.82135982	19.49912375	19.51976293	19.46012189	19.67140803	18.01205706	18.9117811	19.50193046	19.51396849	18.95556194	18.46654651	19.00540525	18.7011643	19.08668049	19.12306553	18.85277332	19.0322933	19.34963759	19.25805069	18.6250524	18.59518098	18.72534296	19.29058589	19.03544618	19.56564135	19.64034733	19.28442425	19.36068422	19.05181964	19.20093451	19.26192963
PE O-38:5 (2)	PE O-38:5 (2); PE O-18:1_20:4; [M-H]-	PE O-18:1_20:4	EtherPE	Complex lipids	C43H78NO7P	989	LIPn	LipidBlast	ZTZQZGHJLWFLFQ-UHFFFAOYSA-N				arb. unit	17.74361163	18.15717914	18.71291317	18.41148202	18.96079668	18.79909502	19.47616474	19.548329	19.55641624	19.57903966	17.92647553	19.03622728	19.67702794	19.67360756	18.79098796	18.48403221	19.24351803	18.71170394	19.28503866	19.23011193	19.07751465	19.06793585	19.38830534	19.41640996	18.64240079	18.6462282	18.37098958	19.31245979	19.07993524	19.30877452	19.55482864	19.15213132	19.48248499	19.03231214	19.07615797	19.7299078
PE O-38:2 (1)	PE O-38:2 (1); PE O-20:0_18:2; [M-H]-	PE O-20:0_18:2	EtherPE	Complex lipids	C43H84NO7P	1001	LIPn	LipidBlast	FUOWNRULQZKEKD-UHFFFAOYSA-N				arb. unit	0	0	0	0	0	0	0	0	0	0	0	0	0	0	0	0	0	0	0	0	0	0	0	0	0	0	0	0	0	0	0	0	0	0	0	0
PE O-38:2 (2)	PE O-38:2 (2); PE O-18:1_20:1; [M-H]-	PE O-18:1_20:1	EtherPE	Complex lipids	C43H84NO7P	1002	LIPn	LipidBlast	HXUHHWPZGOIBGO-UHFFFAOYSA-N				arb. unit	0	0	0	0	0	0	0	0	0	0	0	0	0	0	0	0	0	0	0	0	0	0	0	0	0	0	0	0	0	0	0	0	0	0	0	0
PE O-39:5	PE O-39:5; PE O-17:1_22:4; [M-H]-	PE O-17:1_22:4	EtherPE	Complex lipids	C44H80NO7P	1022	LIPn	LipidBlast	RPPJUEYPBFQDCZ-UHFFFAOYSA-N				arb. unit	0	0	0	0	0	0	0	0	0	0	0	0	0	0	0	0	0	0	0	0	0	0	0	0	0	0	0	0	0	0	0	0	0	0	0	0
PE O-40:8	PE O-40:8; PE O-18:2_22:6; [M-H]-	PE O-18:2_22:6	EtherPE	Complex lipids	C45H76NO7P	1040	LIPn	LipidBlast	UKPNUUDYLNCIOE-UHFFFAOYSA-N				arb. unit	18.17610009	19.31163303	19.3265019	19.03103884	19.77502989	19.70633244	19.97283118	20.22586759	19.76182389	20.10298038	18.81013227	19.43838375	19.88037571	20.22170983	19.18288411	19.30403263	20.04296719	19.67294322	19.83654353	19.91037191	19.64248188	19.84680951	20.15184404	19.9085011	19.43894004	19.40367989	19.31860459	19.86626924	19.7196562	20.25830033	20.221547	19.77594779	19.88326229	19.74652744	19.96203178	19.3810824
PE O-40:7	PE O-40:7; PE O-18:1_22:6; [M-H]-	PE O-18:1_22:6	EtherPE	Complex lipids	C45H78NO7P	1044	LIPn	LipidBlast	FIJFPUAJUDAZEY-UHFFFAOYSA-N				arb. unit	17.34417452	17.6409792	17.93801741	17.68413221	18.54609185	18.23919294	19.23437073	19.02478798	19.25325658	19.34492002	17.74192118	18.49285462	19.21703234	19.12791626	18.66880883	18.33114876	19.19548275	18.75932582	19.0378874	19.01120814	18.99453023	18.87409884	19.09864898	19.1863972	18.37776974	18.40047506	18.58693505	19.27530839	18.88115878	19.41114269	19.86536477	19.34882755	19.53326318	19.15536426	19.34685347	20.04606753
PE O-40:5	PE O-40:5; PE O-18:1_22:4; [M-H]-	PE O-18:1_22:4	EtherPE	Complex lipids	C45H82NO7P	1056	LIPn	LipidBlast	YARMYJKPPFMPIW-UHFFFAOYSA-N				arb. unit	16.75461353	16.93584415	17.56495328	16.84596777	17.79476487	17.67802925	18.48289066	18.43728068	18.60831619	18.66381866	17.34737049	17.90172721	18.50887025	18.50360449	17.64368007	17.11794742	17.80284449	17.51727723	17.78604623	17.66747195	17.6623485	17.63535678	18.09110476	18.02604788	17.34569977	17.17690359	17.52808777	18.17491106	17.71533866	18.18768069	18.58300194	18.11780034	18.18375652	17.86558226	18.11290779	18.74599594
PG O-34:2	PG O-34:2; PG O-18:2_16:0; [M-H]-	PG O-18:2_16:0	EtherPG	Complex lipids	C40H77O9P	945	LIPn	LipidBlast	XSWCRANSDRZFQW-UHFFFAOYSA-N				arb. unit	0	0	0	0	0	0	0	0	0	0	0	0	0	0	0	0	0	0	0	0	0	0	0	0	0	0	0	0	0	0	0	0	0	0	0	0
TG O-50:2	TG O-50:2; TG O-16:0_16:0_18:2; [M+NH4]+	TG O-16:0_16:0_18:2	EtherTG	Complex lipids	C53H100O5	1238	LIPp	LipidBlast	ZYLBHYALOKYHPW-UHFFFAOYSA-N				arb. unit	0	0	0	0	0	0	0	0	0	0	0	0	0	0	0	0	0	0	0	0	0	0	0	0	0	0	0	0	0	0	0	0	0	0	0	0
TG O-52:2	TG O-52:2; TG O-18:1_16:0_18:1; [M+NH4]+	TG O-18:1_16:0_18:1	EtherTG	Complex lipids	C55H104O5	1296	LIPp	LipidBlast	SRSFVHXSVPMBMY-UHFFFAOYSA-N				arb. unit	15.3985767	16.15742589	14.33455263	15.50918737	14.86780961	15.29318423	14.43234615	14.77889848	14.52900344	14.58278884	14.53266031	14.82446159	14.50915643	14.63888838	14.9769668	14.97996102	15.32523517	15.33437805	13.99514882	14.73576755	15.10615396	14.72318096	15.42515032	15.40673648	15.14752294	13.26047854	14.53199058	14.15584598	13.75499186	14.85179783	14.7026056	14.85126103	14.46722343	14.44223078	15.67620503	14.88536273
TG O-54:2	TG O-54:2; TG O-20:0_16:0_18:2; [M+NH4]+	TG O-20:0_16:0_18:2	EtherTG	Complex lipids	C57H108O5	1356	LIPp	LipidBlast	IFSIAOYVTDNJII-UHFFFAOYSA-N				arb. unit	14.7691405	15.7359526	12.52943055	15.29659363	13.92907344	13.55446894	12.03686045	12.74588437	13.55158811	13.20426546	13.48620653	13.38734423	14.01000352	13.77174737	14.951057	13.46492858	14.05460432	14.27335853	13.11618149	12.44966454	14.18293743	12.79177338	14.24056776	13.84313591	12.59082093	13.56751051	13.56751051	13.56751051	13.56751051	13.56751051	12.92314175	13.92935089	13.11926538	13.58043524	14.83609968	12.98013958
FA 13:0	FA 13:0; [M-H]-	FA 13:0	FA	Complex lipids	C13H26O2	9	LIPn	LipidBlast	SZHOJFHSIKHZHA-UHFFFAOYSA-N	HMDB0000910	C17076	12530	arb. unit	15.98042969	15.74766852	15.5554579	15.79238361	15.60072599	15.817908	15.7276546	15.79837054	15.86249207	15.47519511	15.59414962	15.68422811	15.71118298	15.59627713	15.8731557	15.65057498	15.51394344	15.69103465	15.7966227	16.22515094	15.81470762	15.60981359	16.08225301	15.69335083	15.56854995	15.78887124	15.44960006	15.82396426	16.49691618	15.83474262	15.74840253	15.7016855	15.76082388	15.84588203	15.68455688	16.42086487
FA 14:1	FA 14:1; [M-H]-	FA 14:1	FA	Complex lipids	C14H26O2	26	LIPn	LipidBlast	YWWVWXASSLXJHU-UHFFFAOYSA-N				arb. unit	13.52637697	14.97077997	13.90407008	16.02024209	14.04482099	13.69696753	13.550867	14.32122348	15.64165666	13.77190208	13.38208359	13.59105477	13.94333898	14.01576349	14.74199358	13.63469763	14.03522868	14.20701432	15.66841413	15.62176572	15.55071673	14.82252104	16.57981679	13.8560364	14.10197567	13.90218666	13.52723263	14.27605169	17.9155118	14.00052823	14.27437815	14.27677871	14.11877889	14.4462433	13.77704979	14.47008687
FA 14:0	FA 14:0; [M-H]-	FA 14:0	FA	Complex lipids	C14H28O2	29	LIPn	LipidBlast	TUNFSRHWOTWDNC-UHFFFAOYSA-N	HMDB0000806	C06424	11005	arb. unit	17.87817667	18.36152833	17.27402319	18.27288033	17.53307113	17.52734718	17.27233818	17.50183718	18.37736306	17.67041421	17.20887256	17.35187094	17.31935459	17.32238591	17.66541226	17.30792119	17.68446784	17.58375858	18.24240657	18.41393364	18.55464506	17.51747717	18.55107361	17.59280739	17.71219783	17.45286861	17.34759542	17.53844662	19.70458589	17.64790105	17.92499223	17.94203334	17.56423138	18.0787919	17.67107799	17.6329881
FA 15:1	FA 15:1; [M-H]-	FA 15:1	FA	Complex lipids	C15H28O2	36	LIPn	LipidBlast	DJCQJZKZUCHHAL-UHFFFAOYSA-N				arb. unit	15.49744646	15.54061241	14.41025258	16.20298468	14.76663243	14.71064503	14.48589219	14.77920636	16.29646816	14.70152307	14.00404486	14.42986438	14.57819576	14.51156736	15.3276579	14.26385602	14.62485256	14.72696316	16.20177934	16.2295699	16.25895242	15.00272713	17.12001507	14.70157721	14.90430533	14.80649928	14.45994385	15.03114118	17.94981531	14.54586945	15.14958836	15.11492169	14.78922796	15.04268537	14.79690148	14.9201202
FA 15:0	FA 15:0; [M-H]-	FA 15:0	FA	Complex lipids	C15H30O2	41	LIPn	LipidBlast	WQEPLUUGTLDZJY-UHFFFAOYSA-N	HMDB0000826	C16537	13849	arb. unit	19.94772111	20.69298747	20.61853248	20.88964284	20.74943983	20.72200032	20.55923423	20.53260229	20.73673388	20.48316136	20.53699748	20.4722099	20.58579512	20.69587735	20.5769539	20.65393491	20.69496315	20.71057777	20.78763319	20.76011892	20.6002387	20.62822747	20.97414217	20.6356517	20.83297189	20.63252313	20.6993903	20.58816104	21.06218122	20.98022746	21.23144855	20.91092521	20.63375799	21.05349043	20.9307294	20.9019842
FA 16:2	FA 16:2; [M-H]-	FA 16:2	FA	Complex lipids	C16H28O2	57	LIPn	LipidBlast	RVEKLXYYCHAMDF-UHFFFAOYSA-N				arb. unit	11.62250945	13.93452019	12.23361968	13.61608931	12.6343573	12.52796564	11.57601187	11.56224242	14.07221636	12.02894204	12.36522885	10.82177398	11.7077905	10.54689446	13.32108252	10.97441459	11.19475685	11.7026056	13.78524811	13.87007569	13.97217208	12.97405602	14.98726401	12.70108982	13.13971122	12.02583167	11.75739001	12.64610864	15.94727165	12.42678889	13.3858624	13.12960501	12.26561505	13.27335853	13.32432121	11.56128795
FA 16:1	FA 16:1; [M-H]-	FA 16:1	FA	Complex lipids	C16H30O2	59	LIPn	LipidBlast	SECPZKHBENQXJG-UHFFFAOYSA-N				arb. unit	19.47804278	20.53119106	19.03075064	20.61091309	19.61917039	20.11553521	19.32122128	19.74471889	20.80674312	19.53926485	19.26235411	19.38388145	19.47596097	19.4123569	20.16199172	19.35949864	19.71513083	19.68460653	20.68699543	20.61703963	21.0069458	19.74111472	21.82696116	20.01561922	20.26739365	19.43734977	19.55361992	19.9904558	22.56057214	19.82182847	20.55788341	20.11513004	19.93954765	19.76677637	19.99159381	19.40136079
FA 16:0	FA 16:0; [M-H]-	FA 16:0	FA	Complex lipids	C16H32O2	62	LIPn	LipidBlast	IPCSVZSSVZVIGE-UHFFFAOYSA-N	HMDB0000220	C00249	985	arb. unit	24.93959639	25.85262754	24.95993081	25.18190993	24.88096637	25.60662697	25.71397483	25.56214709	25.68217679	25.95542756	25.40401784	25.55747232	24.91493457	24.76431071	26.06401298	24.78258991	25.07786947	25.39465587	25.4647159	25.98620586	25.817357	25.55593507	25.73659331	25.91929815	24.83120396	24.62400029	24.98484828	24.88076081	25.06809208	25.92485714	25.14832572	25.30141515	25.00756808	25.05224187	24.71081946	25.25225473
FA 17:2	FA 17:2; [M-H]-	FA 17:2	FA	Complex lipids	C17H30O2	72	LIPn	LipidBlast	LEIXEEFBKOMCEQ-UHFFFAOYSA-N				arb. unit	12.35149141	12.35149141	12.35149141	12.74167764	12.00982862	13.06491114	10.86495992	11.91923579	12.64385619	11.26620091	10.92851838	10.30035256	10.92851838	10.92851838	11.80654962	11.5943246	12.65418847	11.53186878	12.04814625	12.37910757	12.85057755	11.42574042	13.67463366	12.69152544	12.18115226	11.88874325	11.55842071	11.61240779	13.31571566	12.1205619	13.10934097	11.07748336	12.52356196	12.74986943	12.27000325	11.27262978
FA 17:1	FA 17:1; [M-H]-	FA 17:1	FA	Complex lipids	C17H32O2	77	LIPn	LipidBlast	QSBYPNXLFMSGKH-UHFFFAOYSA-N				arb. unit	18.63388568	20.43795521	19.77512959	20.44808504	20.16227453	20.44960006	19.92783148	20.05229209	20.15211522	20.06898946	19.89294001	20.00469916	19.87822757	20.23430757	20.13818679	20.2272293	20.23082143	20.15141548	20.17922756	20.26431774	20.36265767	20.27558802	20.98871797	20.49190691	20.19373229	19.8903489	20.15337019	20.04062551	20.71422958	20.44154912	20.68706722	20.38850611	20.25109864	20.45388651	20.34321175	21.07639809
FA 17:0	FA 17:0; [M-H]-	FA 17:0	FA	Complex lipids	C17H34O2	82	LIPn	LipidBlast	KEMQGTRYUADPNZ-UHFFFAOYSA-N	HMDB0002259		10465	arb. unit	20.60181703	21.45142092	20.85252722	21.55811564	21.1491306	21.55229948	21.10236598	21.08010445	21.26274063	21.17410035	21.20626379	20.9143844	20.76825218	21.06282483	20.90378331	21.16571791	21.21886946	21.44454582	21.17341668	21.38033264	21.260927	21.31282425	21.77563479	21.25031346	21.25165923	20.90400979	21.12407839	21.03417161	21.33679038	21.7367087	21.71826027	21.20654819	21.11460148	21.61596319	21.45913941	21.53610205
FA 18:4	FA 18:4; [M-H]-	FA 18:4	FA	Complex lipids	C18H28O2	91	LIPn	LipidBlast	JIWBIWFOSCKQMA-UHFFFAOYSA-N				arb. unit	0	0	0	0	0	0	0	0	0	0	0	0	0	0	0	0	0	0	0	0	0	0	0	0	0	0	0	0	0	0	0	0	0	0	0	0
FA 18:3	FA 18:3; [M-H]-	FA 18:3	FA	Complex lipids	C18H30O2	96	LIPn	LipidBlast	DTOSIQBPPRVQHS-UHFFFAOYSA-N	HMDB0030964		860	arb. unit	16.54562817	16.05904866	15.21837403	16.05579081	15.82262062	15.8638233	15.09613862	15.56852026	15.37283106	15.21693528	15.20361565	15.30313858	15.34443462	15.20472396	15.8134806	15.60995783	15.57627766	15.71909465	15.70233504	15.39734039	15.33434313	15.24874295	15.72198031	16.06356361	15.77285579	14.67909518	15.33409867	15.12031889	15.34318572	15.68013972	15.9189331	15.47484667	15.29447716	17.32194571	15.22633693	14.85374815
FA 18:2	FA 18:2; [M-H]-	FA 18:2	FA	Complex lipids	C18H32O2	99	LIPn	LipidBlast	OYHQOLUKZRVURQ-UHFFFAOYSA-N				arb. unit	20.37458105	20.00218047	19.27651748	19.87432852	19.62920541	19.90456554	19.39893779	19.67711743	20.55901292	19.43548511	19.19480494	19.21372841	19.25002772	19.07531723	20.13883174	19.58295785	19.60690578	19.69401434	20.068571	19.79372554	19.65381774	19.44905996	20.11123503	20.18664504	19.84800394	19.16976356	19.54826126	19.71301893	19.49125028	19.83187934	20.04555305	19.54880498	19.54185853	21.29775592	19.41059213	19.02636134
FA 18:1	FA 18:1; [M-H]-	FA 18:1	FA	Complex lipids	C18H34O2	103	LIPn	LipidBlast	ZQPPMHVWECSIRJ-UHFFFAOYSA-N	HMDB0000207	C00712	445639	arb. unit	23.3781317	24.24733679	23.55198888	24.28109542	23.92983476	24.36270656	23.78538142	24.08447835	24.02804912	23.86205727	23.65398563	23.77361583	23.63662097	23.67275033	24.6560302	23.94377259	24.12353155	24.19052604	24.12780742	24.19397527	24.23980449	23.95927317	24.6718024	24.48793471	23.89220603	23.29026808	23.68742951	23.57140293	23.89113288	24.23615671	24.32975221	23.90020348	23.69065386	24.74207239	23.94565306	23.30222069
FA 18:0	FA 18:0; [M-H]-	FA 18:0	FA	Complex lipids	C18H36O2	106	LIPn	LipidBlast	QIQXTHQIDYTFRH-UHFFFAOYSA-N				arb. unit	26.73114187	26.33879736	25.701898	25.43843756	25.57192947	26.40353504	26.82766717	26.46234612	26.29675473	26.77755285	26.0394709	26.04217703	25.55246085	25.35466538	27.05077963	25.31882222	25.77078755	26.18540702	26.04828572	26.69687261	26.54675971	26.37068983	26.59061567	26.5775224	25.02800594	24.87470445	25.3169352	25.29059211	24.96598468	26.56748692	25.10436104	25.535184	25.23893687	24.88418128	25.18482579	25.3320483
FA 19:2	FA 19:2; [M-H]-	FA 19:2	FA	Complex lipids	C19H34O2	120	LIPn	LipidBlast	BFXHARLBAGKNRH-UHFFFAOYSA-N				arb. unit	13.48419353	16.88395582	16.10646071	17.76252479	14.2997804	15.36307386	13.89992332	13.51754637	13.29791932	14.20189417	14.29462075	12.02928723	12.65485975	13.69615252	15.55293922	17.07966186	15.81165064	15.12476754	16.75389573	15.94633519	14.15204712	14.55644618	16.92917749	16.79384458	14.81803287	12.50084188	13.23346989	13.62855946	15.09667398	13.84979602	15.12173586	15.81165064	16.9437396	16.10216026	16.64825926	0
FA 19:1	FA 19:1; [M-H]-	FA 19:1	FA	Complex lipids	C19H36O2	123	LIPn	LipidBlast	YOKHLRHWEXTWJR-UHFFFAOYSA-N				arb. unit	17.6806205	18.36627098	16.69307853	18.49421105	17.75100133	18.48322141	17.30716523	17.65796735	17.72919586	17.2842819	17.61311319	17.59174877	17.1899886	17.26838666	18.04640997	17.67853137	17.98884553	17.97465545	17.75434602	17.90788821	17.98908954	17.73706906	18.70879763	18.17197327	17.8124907	16.74434771	17.43186483	17.47801907	17.86017766	17.9547643	18.22608757	17.96809863	17.36935026	17.81740217	17.96892549	17.2007358
FA 19:0	FA 19:0; [M-H]-	FA 19:0	FA	Complex lipids	C19H38O2	127	LIPn	LipidBlast	ISYWECDDZWTKFF-UHFFFAOYSA-N	HMDB0000772	C16535	12591	arb. unit	18.47976842	18.87053931	17.14566353	19.04456488	18.28340492	18.34482035	17.76915341	17.83527943	18.42436315	18.15676451	18.14528538	17.72079201	17.23035825	17.6340169	17.88675637	17.79208489	18.0662101	18.43968076	17.97363571	18.76364032	18.31791601	17.9417927	18.41027329	18.14756766	18.01775448	17.5907917	17.75721419	17.71058449	17.89507821	18.36131414	18.78843478	18.02172283	17.94533524	18.47151646	18.09474781	17.59354431
FA 20:5 (1)	FA 20:5 (1); [M-H]-	FA 20:5	FA	Complex lipids	C20H30O2	132	LIPn	LipidBlast	JAZBEHYOTPTENJ-UHFFFAOYSA-N				arb. unit	22.95850705	15.84720419	18.22546636	15.81638371	15.69302406	16.48989499	15.59537405	16.2712624	16.9127841	15.51634639	15.54975459	15.7701993	15.5315033	16.19350611	15.98901746	15.88783938	16.01138015	16.3413972	15.5496042	16.07929727	17.7947268	16.38857232	16.50869233	17.17002284	15.83479199	15.69873179	15.31614008	15.60776375	15.4918844	16.00812219	15.77877017	15.94893752	15.69639707	16.97479547	15.34921211	15.61131303
FA 20:5 (2)	FA 20:5 (2); [M-H]-	FA 20:5	FA	Complex lipids	C20H30O2	133	LIPn	LipidBlast	JAZBEHYOTPTENJ-UHFFFAOYSA-N				arb. unit	26.55890272	18.1703701	21.07553725	18.14084974	18.03499772	19.16888509	18.12135645	18.59503161	20.38548433	17.94120239	17.99728976	18.36564323	17.93039085	18.93258675	19.19030456	18.39546719	18.85634954	19.75760812	18.3985934	18.67380249	20.0515661	18.78481374	18.91838286	18.92261634	18.13543876	17.95840545	17.70987809	18.18676714	18.01088319	18.93735658	18.12431824	18.55710092	18.16033432	22.0195534	17.77117993	18.14448897
FA 20:4	FA 20:4; [M-H]-	FA 20:4	FA	Complex lipids	C20H32O2	136	LIPn	LipidBlast	HQPCSDADVLFHHO-UHFFFAOYSA-N				arb. unit	20.0477004	18.37659176	18.63648302	18.93501538	20.24291706	18.35125846	18.9105754	19.37799209	19.19177975	19.16766805	18.42681755	19.79546897	20.17787328	20.10708551	19.77264481	17.99522613	18.56988527	17.7903485	18.20149699	18.26023043	18.05437114	18.0210613	18.68483421	18.51777318	17.4764377	18.79619174	18.10795773	18.74422944	18.5348234	19.29560753	20.76204296	19.80397972	20.10238712	19.82723415	19.83139539	18.68685612
FA 20:3	FA 20:3; [M-H]-	FA 20:3	FA	Complex lipids	C20H34O2	139	LIPn	LipidBlast	AHANXAKGNAKFSK-UHFFFAOYSA-N				arb. unit	20.80678402	17.65261393	15.97824122	17.57675742	17.43588183	17.69022992	16.93638489	17.45789384	16.61855757	17.11186922	16.98063051	17.06971198	17.22110561	17.25428128	17.47825613	16.77326801	16.6021769	17.18670428	17.1338747	16.81035825	17.50326673	16.86875023	17.36543392	17.49658855	16.9512164	16.48387874	16.47541679	16.74930642	17.71490955	17.57033751	17.8077574	17.24519058	17.13588961	18.88343085	17.25000227	16.58836329
FA 20:2	FA 20:2; [M-H]-	FA 20:2	FA	Complex lipids	C20H36O2	142	LIPn	LipidBlast	XSXIVVZCUAHUJO-UHFFFAOYSA-N				arb. unit	20.03593475	19.35655728	17.67941824	19.46873341	18.78105869	19.37912026	17.98851827	18.48809903	18.59623708	18.29710882	18.67927391	18.31537072	18.22810468	18.12949936	18.83739387	18.63822377	18.95875943	18.95862918	18.74637326	18.49147735	18.7417336	18.34341129	19.66353726	19.14562124	18.95999062	18.02202639	18.15836314	18.28048987	18.93840802	18.82371553	19.27092719	18.86495992	18.3988397	18.74175005	19.03399289	18.27942468
FA 20:1	FA 20:1; [M-H]-	FA 20:1	FA	Complex lipids	C20H38O2	146	LIPn	LipidBlast	BITHHVVYSMSWAG-UHFFFAOYSA-N	HMDB0034296		142770	arb. unit	19.86225141	19.60620096	18.20487677	19.34180329	18.82074303	19.36011835	18.59664475	18.71465806	18.75607739	18.73436232	18.68723214	18.45632233	18.32214381	18.30166588	19.27577669	18.72988623	18.97488227	19.1339725	18.93627273	19.04546639	19.0226604	18.67821155	19.48112143	19.44313984	18.90284319	18.07022055	18.37136402	18.33454827	18.66402013	19.2456734	19.17363566	18.91402885	18.55380926	19.19424466	18.97336105	17.95060146
FA 20:0	FA 20:0; [M-H]-	FA 20:0	FA	Complex lipids	C20H40O2	149	LIPn	LipidBlast	VKOBVWXKNCXXDE-UHFFFAOYSA-N	HMDB0002212	C06425	10467	arb. unit	21.38064602	20.71949411	19.8542003	20.39094982	19.89429082	20.42546077	20.33035234	20.29920131	20.48847271	20.67875744	20.21099707	20.03371066	19.64516937	19.59693951	20.70607101	19.62417788	19.87682867	20.25753862	20.17787814	20.79801054	20.58515511	20.23020343	20.41421037	20.40608664	19.59277272	19.39141772	19.50985424	19.67905909	19.47012064	20.40052509	19.75527717	19.88836125	19.62430998	19.97405182	19.6891244	19.51250708
FA 21:4	FA 21:4; [M-H]-	FA 21:4	FA	Complex lipids	C21H34O2	158	LIPn	LipidBlast	QDRLYNRYDGADBF-UHFFFAOYSA-N				arb. unit	0	0	0	0	0	0	0	0	0	0	0	0	0	0	0	0	0	0	0	0	0	0	0	0	0	0	0	0	0	0	0	0	0	0	0	0
FA 21:3	FA 21:3; [M-H]-	FA 21:3	FA	Complex lipids	C21H36O2	161	LIPn	LipidBlast	WHLKAPQFQWYTAL-UHFFFAOYSA-N				arb. unit	0	0	0	0	0	0	0	0	0	0	0	0	0	0	0	0	0	0	0	0	0	0	0	0	0	0	0	0	0	0	0	0	0	0	0	0
FA 21:1	FA 21:1; [M-H]-	FA 21:1	FA	Complex lipids	C21H40O2	170	LIPn	LipidBlast	HMQNHJJIYIZSOU-UHFFFAOYSA-N				arb. unit	14.74236207	15.41058385	15.20135818	15.44982572	14.95655766	14.73153118	14.73153118	12.60014522	14.83940065	14.73153118	14.87378052	14.80185989	12.63481105	14.8922582	14.72616493	15.48535764	15.23713525	14.81823265	15.9590284	15.36657835	14.87766757	15.13014821	15.824014	15.34495468	14.68617221	14.1891296	13.54532651	14.21992477	14.25007631	14.69897591	15.70425491	14.77210834	13.16914208	14.46480098	15.07393234	0
FA 21:0	FA 21:0; [M-H]-	FA 21:0	FA	Complex lipids	C21H42O2	173	LIPn	LipidBlast	CKDDRHZIAZRDBW-UHFFFAOYSA-N	HMDB0002345		16898	arb. unit	18.75659867	17.39309713	15.92881906	17.73794707	16.9007607	16.95189937	16.22994536	16.37296706	17.21611113	16.71669891	16.70572687	16.29318423	15.82184871	16.05188866	16.87973879	16.47554346	16.66225113	16.91614771	16.86046868	17.49606576	16.89180743	16.66819249	16.78290865	16.45773356	16.53908306	16.27765064	16.07244667	16.44112862	16.4241991	17.21702997	17.31816323	16.79336199	16.48356389	18.35922623	16.86884666	16.11735901
FA 22:6	FA 22:6; [M-H]-	FA 22:6	FA	Complex lipids	C22H32O2	175	LIPn	LipidBlast	MBMBGCFOFBJSGT-UHFFFAOYSA-N	HMDB0062579		3144	arb. unit	18.4784813	17.18985351	17.10032355	17.23441517	18.02198303	17.77394406	18.08870544	18.32117943	18.22504265	18.09655045	17.04304865	17.85169415	18.0470813	18.24169925	17.68173941	17.12703712	17.97239088	16.99564571	17.2667225	17.42889173	17.28008202	17.09035023	17.83130106	17.78614836	16.85716701	18.12455048	17.0133772	17.94235414	17.40886044	18.03553478	18.56316647	18.07582382	18.29313033	18.26952394	17.6575278	17.31529995
FA 22:5 (1)	FA 22:5 (1); [M-H]-	FA 22:5	FA	Complex lipids	C22H34O2	177	LIPn	LipidBlast	YUFFSWGQGVEMMI-UHFFFAOYSA-N				arb. unit	13.28019079	12.81378119	17.56480446	12.74504401	12.89159386	12.78606538	13.02911465	14.94223958	13.16412127	12.67970001	16.90779435	11.89368074	13.38909352	13.44462669	13.27408691	11.64655871	13.09226162	11.10590851	11.50382574	17.32859605	11.61516981	17.05987253	12.16584915	13.05494342	11.17430154	13.40447635	12.7548875	13.03325091	17.78392544	13.38842097	14.03462704	13.58836329	13.48884435	18.39401882	13.38653615	11.60501645
FA 22:5 (2)	FA 22:5 (2); [M-H]-	FA 22:5	FA	Complex lipids	C22H34O2	178	LIPn	LipidBlast	YUFFSWGQGVEMMI-UHFFFAOYSA-N				arb. unit	18.20265953	17.46259813	17.578697	17.70882794	18.31808377	17.16914208	18.52983086	18.24775139	18.62726669	18.35490363	16.92057384	17.88211761	18.30765887	18.62622593	18.10715576	17.23957056	18.43219932	17.41032712	17.61829229	17.34140589	17.75202123	17.072813	17.91086521	17.99872814	16.70656347	18.1238385	17.47655636	18.25368593	17.79724355	18.33684212	18.74997088	18.31630805	18.34342431	18.40729266	17.99866755	18.22419014
FA 22:4	FA 22:4; [M-H]-	FA 22:4	FA	Complex lipids	C22H36O2	182	LIPn	LipidBlast	IGFLWIHPPADNDL-UHFFFAOYSA-N				arb. unit	18.03039234	18.28945608	17.79182424	18.26921801	18.82075238	18.09466535	18.8752844	18.78524172	18.93977145	18.71271842	17.7875774	18.46159935	18.91458368	19.00259254	18.81026096	17.71386306	18.5154034	17.91928235	18.0643428	17.4358737	18.15215608	17.75058269	18.48945209	18.85985323	17.81946188	18.78864506	18.18030741	18.5961934	18.18579494	18.85468884	19.35318129	18.96394029	19.27583351	19.08426082	18.57113786	18.15708537
FA 22:3	FA 22:3; [M-H]-	FA 22:3	FA	Complex lipids	C22H38O2	185	LIPn	LipidBlast	RILVNGKQIULBOQ-UHFFFAOYSA-N				arb. unit	16.3262188	16.9946849	15.28178517	17.23164308	16.74424258	16.81133706	15.8992389	16.45657902	16.51391261	16.07091756	16.37498851	16.17625108	16.00316651	16.47324596	16.69016171	16.34602888	16.88433749	16.64348983	16.20166449	16.00303471	16.41127926	15.6561455	17.43457122	16.69344612	16.33944989	15.97953684	16.02347282	16.11095222	16.9324916	16.70274086	17.12084535	16.88440904	16.44697019	16.49153998	16.82670985	15.17827581
FA 22:2	FA 22:2; [M-H]-	FA 22:2	FA	Complex lipids	C22H40O2	189	LIPn	LipidBlast	HVGRZDASOHMCSK-UHFFFAOYSA-N	HMDB0061714		193435	arb. unit	16.67718282	17.48896199	15.34540525	17.52959069	16.90173899	17.33627118	16.00200186	16.50447764	16.48190977	16.24961348	16.80107679	16.42605177	16.25742468	15.94617524	16.65836492	16.66995077	16.87552139	16.77319073	16.75996618	16.52660621	16.84748561	16.21272435	17.70030424	17.127279	16.95399178	15.76284916	16.20204728	16.25530525	16.71831881	16.84005256	17.30532256	16.90599803	16.41347918	16.43685791	17.05343806	15.92641183
FA 22:1	FA 22:1; [M-H]-	FA 22:1	FA	Complex lipids	C22H42O2	194	LIPn	LipidBlast	DPUOLQHDNGRHBS-UHFFFAOYSA-N				arb. unit	17.74188827	17.81491411	16.38324865	17.63191595	17.21977355	17.71932197	16.86529831	17.16815303	17.22694836	17.23762078	17.03018216	17.33536418	17.00280403	16.76740858	17.22028385	16.87739199	17.17297435	17.11963015	17.39570148	17.3313631	17.49298758	16.82299398	17.69848086	17.66271009	17.18353846	16.65431436	16.9151558	16.78768579	17.13149528	17.25914557	17.35658092	17.30628424	17.45212861	17.292025	17.08007842	16.69841981
FA 22:0	FA 22:0; [M-H]-	FA 22:0	FA	Complex lipids	C22H44O2	198	LIPn	LipidBlast	UKMSUNONTOPOIO-UHFFFAOYSA-N	HMDB0000944	C08281	8215	arb. unit	21.59925546	20.57915478	19.59567999	20.7945991	19.95672497	19.92987096	19.49166328	19.51307601	20.49171709	20.05702792	19.98833381	19.44545745	19.08193327	19.23109224	20.01000352	19.40401267	19.6403491	19.98437117	19.95473306	20.77543989	20.02132703	19.712176	19.89717187	19.7670432	19.75420247	19.45409442	19.39418005	19.68879156	19.39196516	20.09618882	20.22097695	19.83002615	19.52873262	21.25291023	19.87609272	19.24345527
FA 23:1	FA 23:1; [M-H]-	FA 23:1	FA	Complex lipids	C23H44O2	212	LIPn	LipidBlast	FDQDIODRWMXTEH-UHFFFAOYSA-N				arb. unit	14.61729527	14.76725339	12.34845154	14.6513881	14.38566022	14.5559671	13.15402694	13.52098692	13.72056492	13.88664921	13.79360331	13.31684718	12.67551604	13.07898469	14.23571509	13.78023217	14.1403505	14.35342254	14.19075065	14.27408691	14.151413	13.01593767	14.69103465	14.27670602	14.41897259	12.37910757	12.95855272	13.10803433	13.28091573	14.57465265	14.57305541	13.95037364	13.39204904	14.2215116	14.23421868	12.95128471
FA 23:0	FA 23:0; [M-H]-	FA 23:0	FA	Complex lipids	C23H46O2	216	LIPn	LipidBlast	XEZVDURJDFGERA-UHFFFAOYSA-N	HMDB0001160		17085	arb. unit	20.56831985	19.47865114	18.18709589	19.83663907	18.99513502	18.87094261	18.42466249	18.65852531	19.5828164	18.95198187	19.01357076	18.3850577	18.12880996	18.13521327	18.98688086	18.46509205	18.89606627	18.93019736	19.04215899	19.70323445	18.9816063	18.58838525	18.92591947	18.55979157	18.86687744	18.49840515	18.30458305	18.73684782	18.31464077	19.2649923	19.37087468	18.97450702	18.60199199	20.2189924	18.96015187	18.30590143
FA 24:6	FA 24:6; [M-H]-	FA 24:6	FA	Complex lipids	C24H36O2	219	LIPn	LipidBlast	YHGJECVSSKXFCJ-UHFFFAOYSA-N				arb. unit	0	0	0	0	0	0	0	0	0	0	0	0	0	0	0	0	0	0	0	0	0	0	0	0	0	0	0	0	0	0	0	0	0	0	0	0
FA 24:5	FA 24:5; [M-H]-	FA 24:5	FA	Complex lipids	C24H38O2	223	LIPn	LipidBlast	NPTIBOCVSPURCS-UHFFFAOYSA-N				arb. unit	16.09492302	15.48736902	15.49950336	15.87337201	16.62761938	15.17254471	16.80255423	16.64120506	16.94515803	16.6568438	15.27350423	16.13671081	16.32041275	16.56122827	16.42876908	15.08580438	16.00443994	15.3806978	15.16957274	15.33566949	15.86321835	15.26546854	15.92265408	16.26585308	15.48397319	16.72115261	15.94713465	16.47296049	16.45667526	16.63136182	17.02575599	16.48431942	16.55858514	16.80882595	16.37449615	15.8642587
FA 24:4	FA 24:4; [M-H]-	FA 24:4	FA	Complex lipids	C24H40O2	228	LIPn	LipidBlast	IWSADGAQVYYXMM-UHFFFAOYSA-N				arb. unit	14.81102341	13.92694454	13.58871464	13.99399979	14.70929925	13.63106335	14.83876075	14.86283105	15.26594463	15.12791374	13.79045032	14.40454288	14.97669836	15.00356183	14.81823265	13.84901407	14.4097224	13.77633021	13.93286065	13.76704643	13.6740819	13.2806258	14.47946451	14.76378294	12.8153833	14.60871685	13.77581601	14.70006035	14.29181821	14.915646	15.33360962	15.24759379	15.16698684	15.22784153	15.11520625	15.04848687
FA 24:3	FA 24:3; [M-H]-	FA 24:3	FA	Complex lipids	C24H42O2	232	LIPn	LipidBlast	GHUOUTZAMXXQQP-UHFFFAOYSA-N				arb. unit	0	0	0	0	0	0	0	0	0	0	0	0	0	0	0	0	0	0	0	0	0	0	0	0	0	0	0	0	0	0	0	0	0	0	0	0
FA 24:2	FA 24:2; [M-H]-	FA 24:2	FA	Complex lipids	C24H44O2	236	LIPn	LipidBlast	SVGHINSTYCDBLY-UHFFFAOYSA-N				arb. unit	14.40700215	15.39486458	12.73365092	15.30085301	14.57400214	15.05345927	13.92712979	14.25996389	14.46358823	14.31755394	14.48884435	13.93534924	14.31146452	13.95918693	14.61062117	14.2812056	14.57488913	14.58554942	14.2816403	14.55392922	14.5372184	14.05502818	15.32439153	14.96893673	14.56825304	13.69294236	13.80916521	14.1376316	14.7887693	14.77483852	15.08655092	14.93879852	14.36830183	14.61004437	14.92925841	13.71123677
FA 24:1	FA 24:1; [M-H]-	FA 24:1	FA	Complex lipids	C24H46O2	239	LIPn	LipidBlast	AVPORSRTKOSBPH-UHFFFAOYSA-N				arb. unit	17.71380266	18.64248893	16.6677907	18.61596723	18.06844766	18.33398952	17.25375517	17.4221962	17.78524172	17.67586058	17.71515765	17.45173432	17.08882964	17.19052883	17.75621098	17.63686531	17.77896262	17.88636343	17.69217276	17.96318961	17.87388263	17.28621481	18.33123625	17.82535634	18.04062685	17.19667896	17.27458745	17.39232581	17.76510477	17.86575743	18.3142823	17.8668201	17.34707631	17.75885431	18.02421443	16.71168042
FA 24:0	FA 24:0; [M-H]-	FA 24:0	FA	Complex lipids	C24H48O2	243	LIPn	LipidBlast	QZZGJDVWLFXDLK-UHFFFAOYSA-N	HMDB0002003	C08320	11197	arb. unit	22.02014271	21.86772404	20.31336801	22.26632218	21.32314219	21.23252574	20.57368879	20.73115327	21.88953813	21.12954653	21.42437904	20.61139138	20.27156789	20.40736943	20.80926414	20.76138891	21.06209688	21.2534176	21.24861036	21.98491663	21.12463629	20.74284641	21.01370773	20.78580524	21.03881921	20.60083576	20.6198707	20.89567216	20.48165164	21.39390678	21.60036757	21.0129791	20.83366222	21.81632511	21.20103506	20.39623056
FA 25:1	FA 25:1; [M-H]-	FA 25:1	FA	Complex lipids	C25H48O2	266	LIPn	LipidBlast	DZLXTCFDFPGICK-UHFFFAOYSA-N				arb. unit	16.03743971	16.23535984	13.03393914	16.1609153	15.67763707	15.7551223	14.90129118	14.83501413	15.40955668	15.52772134	15.19491072	14.48318597	14.05171876	14.79761087	15.75634783	15.15789953	15.7368247	15.61766834	15.49410555	15.41560974	15.56441747	14.99955966	16.22988904	15.5829652	15.52738537	14.10566302	14.51668495	14.68890593	15.1765238	15.606116	16.20271692	15.71368185	14.85199298	14.5995061	15.59184371	14.01122726
FA 25:0	FA 25:0; [M-H]-	FA 25:0	FA	Complex lipids	C25H50O2	271	LIPn	LipidBlast	MWMPEAHGUXCSMY-UHFFFAOYSA-N	HMDB0002361		10468	arb. unit	19.71686969	20.26809077	18.25856603	20.41424031	19.63955622	19.62948292	18.85055618	19.15144026	19.80068508	19.5356342	19.52720971	18.91107887	18.49707606	18.68153354	19.01373158	19.26648003	19.40407298	19.60174359	19.38481536	20.16493761	19.52328819	19.10778665	19.5204844	19.17325502	19.34094756	18.82516377	18.99266455	19.02615868	18.83840069	19.91124275	20.08493292	19.68194354	19.09509822	19.40056053	19.66566554	18.773796
FA 26:6	FA 26:6; [M-H]-	FA 26:6	FA	Complex lipids	C26H40O2	276	LIPn	LipidBlast	GLEIIPZRQAMQLG-UHFFFAOYSA-N				arb. unit	0	0	0	0	0	0	0	0	0	0	0	0	0	0	0	0	0	0	0	0	0	0	0	0	0	0	0	0	0	0	0	0	0	0	0	0
FA 26:5	FA 26:5; [M-H]-	FA 26:5	FA	Complex lipids	C26H42O2	279	LIPn	LipidBlast	HIFHGEKXHBBCMU-UHFFFAOYSA-N				arb. unit	0	0	0	0	0	0	0	0	0	0	0	0	0	0	0	0	0	0	0	0	0	0	0	0	0	0	0	0	0	0	0	0	0	0	0	0
FA 26:2	FA 26:2; [M-H]-	FA 26:2	FA	Complex lipids	C26H48O2	289	LIPn	LipidBlast	GDTSCBRLHLTEKO-UHFFFAOYSA-N				arb. unit	0	0	0	0	0	0	0	0	0	0	0	0	0	0	0	0	0	0	0	0	0	0	0	0	0	0	0	0	0	0	0	0	0	0	0	0
FA 26:1	FA 26:1; [M-H]-	FA 26:1	FA	Complex lipids	C26H50O2	293	LIPn	LipidBlast	ALQCJXNGZHBRNR-UHFFFAOYSA-N				arb. unit	16.76152526	18.05307739	13.67375074	18.16242083	17.2170205	17.19886704	15.81858218	16.509574	17.29778502	16.98877343	17.17572496	16.54433058	15.99422083	16.00654524	16.76762842	16.71661854	17.06986929	17.28627799	16.99725668	16.89224634	17.05642604	16.63953856	17.71544592	16.99003747	17.24587762	16.22759714	16.53887095	16.49243219	16.82585319	17.33722118	17.68569327	17.02498812	17.03951884	16.85477101	17.3986268	16.00301274
FA 26:0	FA 26:0; [M-H]-	FA 26:0	FA	Complex lipids	C26H52O2	298	LIPn	LipidBlast	XMHIUKTWLZUKEX-UHFFFAOYSA-N	HMDB0002356		10469	arb. unit	20.45329073	20.16877126	18.63936191	20.36039381	19.55329742	19.55774601	18.9668293	19.10131146	20.05750792	19.3126171	19.68600631	19.01605469	18.75946887	18.80176519	19.42155329	19.05119566	19.46410098	19.47348578	19.76534438	20.20859279	19.52146625	19.00942407	19.46925229	19.16074054	19.39560944	19.17731247	18.99201446	19.35347639	18.6162078	19.70288963	20.16215035	19.45210648	19.27149494	20.52987374	19.5643021	18.71805453
FA 27:0	FA 27:0; [M-H]-	FA 27:0	FA	Complex lipids	C27H54O2	330	LIPn	LipidBlast	VXZBFBRLRNDJCS-UHFFFAOYSA-N	HMDB0002063		23524	arb. unit	17.82752879	17.75697974	16.3369772	18.30384762	17.70461291	17.60475591	16.66874651	17.04189439	17.64394072	17.32606954	17.54448907	16.8027183	16.16908334	16.74203306	16.65483179	17.16367916	17.26273719	17.52704168	17.04593026	17.90761247	17.18217124	17.09195184	17.71360803	16.69991129	17.20863446	16.6543843	16.94617524	17.07093852	16.40763291	17.68372112	18.07193889	17.28727951	16.75018357	16.83072563	17.45991984	16.71782366
FA 28:1	FA 28:1; [M-H]-	FA 28:1	FA	Complex lipids	C28H54O2	352	LIPn	LipidBlast	UGGULCOQUKAIQY-UHFFFAOYSA-N				arb. unit	15.76316049	15.76277131	15.76296591	16.16187981	13.605711	13.76735685	13.76735685	13.76735685	15.04908277	12.87977468	14.42318158	14.42318158	14.42318158	14.42318158	14.42318158	14.24955793	14.55967583	15.1989054	14.55967583	14.55967583	12.4314976	14.42318158	15.03204573	14.42318158	14.42318158	14.42318158	14.42318158	14.42318158	14.42318158	14.42318158	13.40367781	12.70800613	13.33859712	13.33859712	13.33859712	0
FA 28:0	FA 28:0; [M-H]-	FA 28:0	FA	Complex lipids	C28H56O2	357	LIPn	LipidBlast	UTOPWMOLSKOLTQ-UHFFFAOYSA-N	HMDB0002348		10470	arb. unit	19.36818031	19.08548283	18.04838044	19.0333988	18.60120858	18.45921146	17.76493637	17.94483214	18.86147468	18.42071687	18.61406276	17.77715898	17.58063398	17.83852687	18.27413697	18.08537391	18.37249101	18.44939855	18.6170154	19.09608713	18.4019128	18.08683078	18.24877537	18.2395053	18.25109402	17.85573232	17.71414488	18.14762728	17.53300267	18.58189566	18.70574374	18.28010015	18.13991602	18.95596485	18.39520777	17.85360806
FA 30:1	FA 30:1; [M-H]-	FA 30:1	FA	Complex lipids	C30H58O2	397	LIPn	LipidBlast	ZSDCXLOJJSGXJH-UHFFFAOYSA-N				arb. unit	17.50491983	16.95379859	14.78744348	17.00853805	16.52466414	16.54479845	15.59029465	15.58393483	16.50216362	15.94166664	16.22934458	15.7557743	15.25908119	15.03733246	15.67375074	15.69805348	15.95417359	16.31155321	15.89723097	16.02689081	16.25131597	15.62236646	16.49891152	15.9794252	16.34474668	15.37463199	15.36854056	15.71462117	15.36094993	16.53396844	16.68826397	16.07963061	15.97826357	15.93239932	16.48846781	15.26806677
FA 30:0	FA 30:0; [M-H]-	FA 30:0	FA	Complex lipids	C30H60O2	401	LIPn	LipidBlast	VHOCUJPBKOZGJD-UHFFFAOYSA-N	HMDB0030925		10471	arb. unit	17.52126304	16.31146452	15.52500075	16.44446493	16.01837407	15.96562648	15.14696636	15.55239893	16.21945216	16.01306091	15.79070485	15.32979634	14.88269081	15.23103363	15.6509115	15.60764818	15.52163111	15.97584797	15.88698256	16.295751	15.87161652	15.59374125	15.52396006	15.61018859	15.66758283	15.28911832	15.28670214	15.48718057	14.99041424	15.8625405	16.1570903	15.80818492	15.66030237	15.69337805	15.83789891	15.72685676
FA 31:1	FA 31:1; [M-H]-	FA 31:1	FA	Complex lipids	C31H60O2	419	LIPn	LipidBlast	VEXPSQGDOQLPPN-UHFFFAOYSA-N				arb. unit	15.53037585	14.4268544	14.49654174	14.56301747	13.87795509	14.07831762	11.80251637	13.3579643	13.77478706	13.66500274	13.82853321	12.88340699	12.70411979	11.47826403	13.04285634	13.38828642	13.14752294	13.84372481	12.74294095	12.99753235	13.747144	12.86399264	14.23735936	13.30463652	13.67143049	12.40779885	12.25029842	12.64205169	12.14784089	13.74546425	14.20441831	13.27131712	13.29763279	11.88455213	13.94178124	12.62067804
FA 32:2	FA 32:2; [M-H]-	FA 32:2	FA	Complex lipids	C32H60O2	442	LIPn	LipidBlast	UQTCMTPGXHEMDQ-UHFFFAOYSA-N				arb. unit	15.84563706	16.22298353	13.2772874	15.97093721	15.50565651	15.37289906	14.48626939	13.81167573	15.2145468	14.96122358	15.35617683	13.3324562	12.86283105	12.64001893	15.00329829	14.65390868	14.54012804	14.82590286	14.52912549	14.56569713	14.65049083	14.96361862	15.49819476	15.63097806	15.2825455	13.09060867	14.40361125	14.32706137	14.93654593	15.19602573	15.50850665	14.47965397	14.56658924	14.13394491	14.71831881	12.59991284
FA 32:1	FA 32:1; [M-H]-	FA 32:1	FA	Complex lipids	C32H62O2	447	LIPn	LipidBlast	AQVHGEARPUBXFZ-UHFFFAOYSA-N				arb. unit	17.67346091	16.90325816	14.86220146	16.89879031	16.2919261	16.39570148	15.59269062	15.63951029	16.3091388	16.06305796	16.29375901	15.54224596	15.05519769	15.21230638	15.76471612	15.85581747	16.32233309	16.31667044	15.81147504	16.01709112	16.12311101	15.68535108	16.51094956	16.01009097	16.2262052	15.33476211	15.51871462	15.25536058	15.35545434	16.46816263	16.83018094	16.02487994	15.95312789	15.55443896	16.42760748	16.02671794
FA 32:0	FA 32:0; [M-H]-	FA 32:0	FA	Complex lipids	C32H64O2	451	LIPn	LipidBlast	ICAIHSUWWZJGHD-UHFFFAOYSA-N				arb. unit	15.76890797	14.20204728	13.77375737	14.81563346	14.04285634	14.39010177	13.63106335	13.92081805	14.53764309	14.22739032	13.7084373	12.20089861	12.50109077	13.54375685	14.35576402	13.47535346	13.72675034	14.61142831	13.96785667	14.41772068	14.1694553	14.13683095	13.92174798	13.35259523	14.21863891	13.34706766	13.37964912	13.81688365	13.37802385	13.6359448	14.08663385	13.24525558	13.36194377	13.62570884	14.00947875	13.43671154
FA 34:2	FA 34:2; [M-H]-	FA 34:2	FA	Complex lipids	C34H64O2	498	LIPn	LipidBlast	QUYIDNSZFZLOBV-UHFFFAOYSA-N				arb. unit	15.69525548	15.44960006	15.1649462	14.80996905	14.35424938	14.7330683	11.436191	13.73671902	14.34290803	13.98450747	14.23668693	13.27873983	12.48834228	13.01489224	13.46658634	13.66433617	14.28893815	14.27496047	14.06499532	13.81408172	14.2748877	13.24510699	14.6688296	14.07481046	14.10320583	12.10689005	13.09786753	12.76113565	12.79928162	14.53557915	14.94100174	13.95800888	13.88874325	13.22370008	14.5850212	12.69501074
FA 34:1	FA 34:1; [M-H]-	FA 34:1	FA	Complex lipids	C34H66O2	503	LIPn	LipidBlast	IJTGVGWSWIAEIH-UHFFFAOYSA-N				arb. unit	16.25749834	15.43742699	12.32164629	15.24276475	14.80372753	14.87195335	13.74955522	14.10509005	14.67507492	14.18433299	14.48922078	12.97244137	12.50357732	11.82217246	14.01828713	14.32881515	14.46671378	14.66400276	14.49679138	13.96045451	14.24436384	12.75759836	14.57323297	14.40839609	14.69924709	13.64227738	13.59723785	13.58014077	12.87152026	14.8526758	15.22290808	14.48758885	14.40640433	13.49785184	14.86573327	13.11731843
FA 36:1	FA 36:1; [M-H]-	FA 36:1	FA	Complex lipids	C36H70O2	557	LIPn	LipidBlast	UTJPTWPPPJOLDA-UHFFFAOYSA-N				arb. unit	0	0	0	0	0	0	0	0	0	0	0	0	0	0	0	0	0	0	0	0	0	0	0	0	0	0	0	0	0	0	0	0	0	0	0	0
FA 38:1	FA 38:1; [M-H]-	FA 38:1	FA	Complex lipids	C38H74O2	601	LIPn	LipidBlast	XEVGFCUKGKWYEX-UHFFFAOYSA-N				arb. unit	0	0	0	0	0	0	0	0	0	0	0	0	0	0	0	0	0	0	0	0	0	0	0	0	0	0	0	0	0	0	0	0	0	0	0	0
FAHFA 24:0;O	FAHFA 24:0;O; FAHFA 4:0/20:0;O; [M-H]-	FAHFA 4:0;O(FA 20:0)	FAHFA	Complex lipids	C24H46O4	305	LIPn	LipidBlast	YBIFZTAOEUTQFS-UHFFFAOYSA-N				arb. unit	14.92726871	15.53275161	17.66227895	17.73850134	17.04233269	16.69810776	16.03649561	15.55928746	15.96481465	15.12553455	15.35152592	13.1616043	15.5430016	15.92314175	15.49448062	14.47712581	14.39947821	13.76839112	13.28641337	14.39379264	16.78870559	17.57732556	18.48796954	18.24539487	14.12767197	13.86399264	14.78555464	13.56795608	13.06187743	14.70071063	14.92805566	14.50816617	13.39432871	14.41969689	13.47294463	13.19475685
FAHFA 25:0;O	FAHFA 25:0;O; FAHFA 3:0/22:0;O; [M-H]-	FAHFA 3:0;O(FA 22:0)	FAHFA	Complex lipids	C25H48O4	333	LIPn	LipidBlast	LOWKAPOAYDKKLR-UHFFFAOYSA-N				arb. unit	14.64351802	16.15762326	18.17576882	18.75699928	18.09735319	17.24539487	17.40353636	16.74370366	16.1620569	16.33565204	16.31672347	15.23489226	16.81653371	17.16514254	15.7628751	15.7969775	14.64317977	15.03651707	14.58055301	15.93509597	18.01171864	18.69969783	19.76644641	19.28213371	15.02872626	14.98561961	16.44485313	15.39416121	14.93258387	15.27222882	16.08771145	15.0326054	14.84994259	14.64858228	14.65525119	15.0871313
FAHFA 26:0;O	FAHFA 26:0;O; FAHFA 2:0/24:0;O; [M-H]-	FAHFA 2:0;O(FA 24:0)	FAHFA	Complex lipids	C26H50O4	358	LIPn	LipidBlast	USHLGTXWTJINJU-UHFFFAOYSA-N				arb. unit	15.7160692	15.53043682	16.73838259	18.0013862	16.67203854	16.32720175	16.06705616	14.59752885	15.30997365	15.26249864	15.00965369	14.63367641	15.55446894	15.92446459	14.30428001	14.98903964	15.6025249	14.84357761	14.83155467	16.39966178	16.31091449	16.76234311	17.66000286	17.46277384	14.24903936	15	14.68562484	14.36269726	13.45507031	15.17019892	16.09067069	14.49735289	14.84279228	13.60490066	15.12129067	14.2057169
FAHFA 27:0;O	FAHFA 27:0;O; FAHFA 3:0/24:0;O; [M-H]-	FAHFA 3:0;O(FA 24:0)	FAHFA	Complex lipids	C27H52O4	383	LIPn	LipidBlast	ZQYNGZRQRLLZBQ-UHFFFAOYSA-N				arb. unit	11.33259606	14.78212799	16.7562175	17.25632849	16.71826529	15.99698096	16.09409831	15.44342924	15.18080272	14.98326085	14.6318023	13.22686372	15.59137625	15.94107054	14.77427231	14.27190067	13.70886834	13.97513146	12.97745882	14.85399175	16.62129354	17.21002442	18.28523513	17.83208648	14.09926561	13.7225941	14.76606298	14.55686525	13.58108286	14.04354	14.99315954	13.89756188	13.74072944	14.45391363	13.73978061	14.2181848
FAHFA 28:1;O	FAHFA 28:1;O; FAHFA 4:0/24:1;O; [M-H]-	FAHFA 4:0;O(FA 24:1)	FAHFA	Complex lipids	C28H52O4	400	LIPn	LipidBlast	LTUUYWPVYNEWFR-UHFFFAOYSA-N				arb. unit	0	0	0	0	0	0	0	0	0	0	0	0	0	0	0	0	0	0	0	0	0	0	0	0	0	0	0	0	0	0	0	0	0	0	0	0
FAHFA 28:0;O	FAHFA 28:0;O; FAHFA 4:0/24:0;O; [M-H]-	FAHFA 4:0;O(FA 24:0)	FAHFA	Complex lipids	C28H54O4	404	LIPn	LipidBlast	ZHWFBEKIJIKHFQ-UHFFFAOYSA-N				arb. unit	13.86505661	13.55877943	12.36468186	15.5146216	13.52061868	14.00877875	12.90237511	13.05188866	12.0721326	11.60037755	11.37883671	12.21295229	12.73809226	11.22821744	12.89045429	12.73830341	12.96217303	13.81848232	11.94397991	14.58865608	13.67617748	13.49835061	14.21447091	14.27262978	12.14911199	11.99435344	11.89292222	12.86069903	12.31203206	12.57222651	13.6547479	13.35162943	12.22219114	12.02063276	12.81237789	12.0261776
FAHFA 30:0;O	FAHFA 30:0;O; FAHFA 4:0/26:0;O; [M-H]-	FAHFA 4:0;O(FA 26:0)	FAHFA	Complex lipids	C30H58O4	454	LIPn	LipidBlast	FVSQVJYXPQXIAV-UHFFFAOYSA-N				arb. unit	13.12944402	12.47471995	13.12944402	15.32786837	13.12944402	13.71349392	13.31868402	13.31868402	13.31868402	13.05409552	12.67109873	12.49685378	12.49685378	12.49685378	12.11341661	12.55722435	13.48520038	13.6194176	12.29203399	13.83545832	13.28395649	13.18239435	13.17398937	13.18920683	13.17554955	13.12944402	13.12944402	13.12944402	13.12944402	13.12944402	12.99506047	12.37095979	12.89964015	13.84735102	12.79745889	0
FAHFA 34:1;O	FAHFA 34:1;O; FAHFA 16:0/18:1;O; [M-H]-	FAHFA 16:0;O(FA 18:1)	FAHFA	Complex lipids	C34H64O4	560	LIPn	LipidBlast	VNUWHSZUZKHZTA-UHFFFAOYSA-N				arb. unit	0	0	0	0	0	0	0	0	0	0	0	0	0	0	0	0	0	0	0	0	0	0	0	0	0	0	0	0	0	0	0	0	0	0	0	0
FAHFA 36:3;O	FAHFA 36:3;O; FAHFA 18:2/18:1;O; [M-H]-	FAHFA 18:2;O(FA 18:1)	FAHFA	Complex lipids	C36H64O4	597	LIPn	LipidBlast	GKFRCWOFCMCBNW-UHFFFAOYSA-N				arb. unit	16.8753774	16.10539703	16.78527365	16.87697251	16.19926975	16.64200937	16.1777115	16.67675598	16.65117785	16.72714935	16.55895875	15.60741701	16.67807741	16.95882455	16.56291316	16.50985231	16.63363384	16.68203444	16.76519544	17.15942791	16.86535873	16.68363889	16.89026428	16.6175679	16.7978768	16.7231943	16.63207221	16.66205637	16.80556755	17.2495857	17.03544349	16.50152623	16.64891927	16.73552958	16.93082972	16.61686469
FAHFA 36:2;O	FAHFA 36:2;O; FAHFA 18:1/18:1;O; [M-H]-	FAHFA 18:1;O(FA 18:1)	FAHFA	Complex lipids	C36H66O4	600	LIPn	LipidBlast	DHOLNZBDURYVOE-UHFFFAOYSA-N				arb. unit	0	0	0	0	0	0	0	0	0	0	0	0	0	0	0	0	0	0	0	0	0	0	0	0	0	0	0	0	0	0	0	0	0	0	0	0
FAHFA 36:1;O	FAHFA 36:1;O; FAHFA 18:1/18:0;O; [M-H]-	FAHFA 18:1;O(FA 18:0)	FAHFA	Complex lipids	C36H68O4	607	LIPn	LipidBlast	PGKKGBQMNNEIHV-UHFFFAOYSA-N				arb. unit	0	0	0	0	0	0	0	0	0	0	0	0	0	0	0	0	0	0	0	0	0	0	0	0	0	0	0	0	0	0	0	0	0	0	0	0
FAHFA 38:5;O	FAHFA 38:5;O; FAHFA 20:4/18:1;O; [M-H]-	FAHFA 20:4;O(FA 18:1)	FAHFA	Complex lipids	C38H64O4	648	LIPn	LipidBlast	QFZKIUXASBELAQ-UHFFFAOYSA-N				arb. unit	0	0	0	0	0	0	0	0	0	0	0	0	0	0	0	0	0	0	0	0	0	0	0	0	0	0	0	0	0	0	0	0	0	0	0	0
FAHFA 40:4;O	FAHFA 40:4;O; FAHFA 22:4/18:0;O; [M-H]-	FAHFA 22:4;O(FA 18:0)	FAHFA	Complex lipids	C40H70O4	705	LIPn	LipidBlast	KNZWFRICLSHTPB-UHFFFAOYSA-N				arb. unit	22.1998158	21.98550531	21.9409161	22.10237559	22.08954876	22.10128933	22.05289669	22.05481494	22.11251714	22.09934556	22.01664339	21.93209758	21.99531033	22.14482221	21.9366232	22.18257591	22.09790064	22.14149163	22.03781068	22.10586152	22.13536454	22.13063057	22.14541227	21.97635575	22.02406898	22.06816521	22.11705108	22.03151107	22.07793183	22.16832506	22.19996134	22.06447701	22.14743755	22.12220397	22.17037102	22.18666801
GM3 34:1;O2	GM3 34:1;O2; [M-H]-	GM3 34:1;O2	GM3	Complex lipids	C57H104N2O21	1264	LIPn	LipidBlast	CCRZUCCBXKMPQW-UHFFFAOYSA-N				arb. unit	0	0	0	0	0	0	0	0	0	0	0	0	0	0	0	0	0	0	0	0	0	0	0	0	0	0	0	0	0	0	0	0	0	0	0	0
HexCer 34:0;O3	HexCer 34:0;O3; [M+H]+	HexCer 34:0;O3	HexCer	Complex lipids	C40H79NO9	885	LIPp	LipidBlast	MJUADWSNJDLKPB-UHFFFAOYSA-N				arb. unit	19.84908282	19.97014241	20.60479481	20.41829839	19.59075333	21.15505167	19.58176053	15.10488536	19.38026869	19.75852904	20.79179881	13.83605036	15.88195038	13.26839579	15.77609885	20.09417565	14.07723298	20.31520264	20.32253445	15.42373966	20.76078247	15.45955969	14.18270471	19.26777882	20.2153434	19.2244516	20.5269672	13.47269084	19.84711395	14.41455311	21.18352696	20.285672	19.49633108	19.62347966	21.40201797	20.33507627
HexCer 40:1;O2	HexCer 40:1;O2; [M+CH3COO]-	HexCer 40:1;O2	HexCer	Complex lipids	C46H89NO8	1157	LIPn	LipidBlast	MCUJFNXLBGRVNQ-UHFFFAOYSA-N				arb. unit	0	0	0	0	0	0	0	0	0	0	0	0	0	0	0	0	0	0	0	0	0	0	0	0	0	0	0	0	0	0	0	0	0	0	0	0
HexCer 41:1;O2	HexCer 41:1;O2; [M+CH3COO]-	HexCer 41:1;O2	HexCer	Complex lipids	C47H91NO8	1169	LIPn	LipidBlast	QCUCSXIPIVWMHN-UHFFFAOYSA-N				arb. unit	0	0	0	0	0	0	0	0	0	0	0	0	0	0	0	0	0	0	0	0	0	0	0	0	0	0	0	0	0	0	0	0	0	0	0	0
HexCer 34:1;O2	HexCer 34:1;O2; HexCer 18:1;O2/16:0; [M+CH3COO]-	HexCer 18:1;O2/16:0	HexCer	Complex lipids	C40H77NO8	1007	LIPn	LipidBlast	VJLLLMIZEJJZTE-UHFFFAOYSA-N				arb. unit	14.94265195	14.92007367	14.76233013	15.35768945	14.81588359	15.54921311	15.56185474	15.47138944	15.70668487	15.09312867	14.91209406	14.16002897	15.05035885	15.63376154	11.83447105	14.96763155	15.27768696	15.37788833	13.84999144	15.00943501	15.51650029	12.6128685	15.44164739	14.05112395	14.95005462	15.10168848	15.47668293	15.38008898	16.04103879	15.15208674	15.52714097	14.85900086	15.23743406	15.6863911	15.66124924	15.84857404
HexCer 36:1;O2	HexCer 36:1;O2; [M+CH3COO]-	HexCer 36:1;O2	HexCer	Complex lipids	C42H81NO8	1073	LIPn	LipidBlast	YMYQEDCYNANIPI-UHFFFAOYSA-N				arb. unit	15.81920613	15.27117119	15.21405345	15.75347793	15.95401451	16.19706308	16.67398532	16.11772426	16.47690439	16.53034537	14.91765179	15.5838467	15.86790611	16.54111174	15.5704487	15.71421868	15.98352807	15.84271863	15.50587357	16.1088307	16.05923882	16.24365748	16.28572731	15.94804777	15.20338624	15.68359777	15.80599572	16.22464236	16.32772806	16.52478655	16.72694986	15.83004473	16.13879176	16.13787171	16.08675823	16.28397457
HexCer 42:1;O2	HexCer 42:1;O2; [M+CH3COO]-	HexCer 42:1;O2	HexCer	Complex lipids	C48H93NO8	1189	LIPn	LipidBlast	POQRWMRXUOPCLD-UHFFFAOYSA-N				arb. unit	0	0	0	0	0	0	0	0	0	0	0	0	0	0	0	0	0	0	0	0	0	0	0	0	0	0	0	0	0	0	0	0	0	0	0	0
LPC 14:0/0:0	LPC 14:0/0:0; [M+H]+	LPC 14:0/0:0	LPC	Complex lipids	C22H46NO7P	321	LIPp	LipidBlast	VXUOFDJKYGDUJI-UHFFFAOYSA-N				arb. unit	16.47340452	16.04368951	17.62939931	17.35010181	18.05107615	16.64551771	17.282826	17.27285756	16.61603186	17.11538916	16.19483379	16.83709816	17.76662596	18.25309034	17.12760144	17.33455263	17.0843309	16.89100045	16.49125811	16.64995782	16.51625405	17.25877764	16.893503	16.62814647	16.63727582	16.50449315	16.07748336	16.46782841	17.23024565	17.09477873	17.9761949	17.27045047	17.78462846	17.30662246	16.93655743	17.03836176
LPC 15:0/0:0	LPC 15:0/0:0; [M+H]+	LPC 15:0/0:0	LPC	Complex lipids	C23H48NO7P	341	LIPp	LipidBlast	RJZVWDTYEWCUAR-UHFFFAOYSA-N				arb. unit	22.11030488	22.22918583	22.26124129	22.13662414	22.41799643	22.43743689	22.22192101	22.32039402	22.23259512	22.29926924	22.21909553	22.24221174	22.37744038	22.60521024	22.22066793	22.35405886	22.11785645	22.15341009	22.24817515	22.24117057	22.17132922	22.26552692	22.34229879	22.17105735	22.21669406	22.18596034	22.19351243	22.31066159	22.24272899	22.7227225	22.75717247	22.3718936	22.33249335	22.39691804	22.53221893	22.54654055
LPC 16:1/0:0	LPC 16:1/0:0; [M+H]+	LPC 16:1/0:0	LPC	Complex lipids	C24H48NO7P	364	LIPp	LipidBlast	LFUDDCMNKWEORN-UHFFFAOYSA-N				arb. unit	16.99019262	17.31933695	17.93835058	16.96786792	18.76233986	18.41673981	17.14890353	18.56658924	17.76501409	17.35082698	16.71305083	17.00923816	18.15033238	18.59536676	17.27576987	18.28580406	18.03625412	17.07394279	17.07362905	18.25532369	17.50252106	17.64811177	17.4520401	16.99155506	17.5238682	17.89183116	17.52920176	17.74485354	17.07157758	18.583204	17.9390167	17.71522469	17.96246113	17.70739284	17.62991153	17.40080441
LPC 16:0/0:0	LPC 16:0/0:0; [M+H]+	LPC 16:0/0:0	LPC	Complex lipids	C24H50NO7P	371	LIPp	LipidBlast	ASWBNKHCZGQVJV-UHFFFAOYSA-N	HMDB0010382	C04230	460602	arb. unit	18.74746857	19.54954592	20.62559292	20.33862541	21.0011312	20.03040985	19.92355962	20.44310037	19.76658876	20.03602869	19.1819578	19.53386391	20.58927351	20.6219651	20.14433337	20.09207189	19.76821502	19.74395671	19.26836609	19.85643161	19.16493883	20.34040975	20.45185	19.77973699	19.8461683	19.31714318	19.17705693	19.49931843	19.7807512	20.17979006	20.54191335	20.02658963	20.34029782	20.57558541	19.98076856	19.49455093
LPC 17:0/0:0	LPC 17:0/0:0; [M+H]+	LPC 17:0/0:0	LPC	Complex lipids	C25H52NO7P	401	LIPp	LipidBlast	SRRQPVVYXBTRQK-UHFFFAOYSA-N	HMDB0012108	C04230	24779463	arb. unit	15.8489163	16.07719125	16.30518894	16.2163101	16.3748527	16.4177866	16.39578514	16.38621616	16.25029842	16.2982416	16.1084632	16.00200186	16.3305493	16.42454358	16.04153082	16.15545073	15.9940219	16.23060217	16.27184597	16.45879108	16.06411119	16.42683802	16.41346265	16.07794226	16.20867256	16.07081277	16.02702045	16.33287573	16.26266379	16.68351554	16.59396003	16.14212701	16.32018355	16.3241278	16.4000789	16.54033997
LPC 18:3/0:0	LPC 18:3/0:0; [M+H]+	LPC 18:3/0:0	LPC	Complex lipids	C26H48NO7P	413	LIPp	LipidBlast	WKQNRCYKYCKESD-UHFFFAOYSA-N				arb. unit	12.17367714	13.54339438	14.27881241	12.7208855	14.14585256	13.54411923	12.84372481	13.26912668	13.37978447	13.48834228	13.12759137	12.59082093	13.51791539	13.73365092	12.4807902	13.34082372	14.14974712	12.51988192	12.86573327	13.30705847	13.93700593	13.71853288	13.14799984	13.46128759	12.05018877	13.215533	12.62113611	12.33539035	13.570923	14.65592198	13.44540289	12.37286506	12.73470962	13.38653615	13.3582391	13.71091403
LPC 18:2/0:0	LPC 18:2/0:0; [M+H]+	LPC 18:2/0:0	LPC	Complex lipids	C26H50NO7P	417	LIPp	LipidBlast	SPJFYYJXNPEZDW-UHFFFAOYSA-N				arb. unit	17.8720616	18.02182041	18.93504704	17.91232801	18.15541614	17.78661423	17.80304006	18.0029743	17.91261455	17.84082094	17.48580573	17.73156432	17.97436417	18.02083891	17.65053992	17.80789573	17.54248781	17.33396769	17.64769732	17.49974469	17.47728395	17.61766116	17.83922224	17.45447602	17.58829008	17.59506075	17.6399483	17.51263245	17.57401693	17.96232556	17.89167692	18.07313215	17.93696568	18.61382543	17.46846495	17.82295042
LPC 18:1/0:0	LPC 18:1/0:0; [M+H]+	LPC 18:1/0:0	LPC	Complex lipids	C26H52NO7P	424	LIPp	LipidBlast	YAMUFBLWGFFICM-UHFFFAOYSA-N				arb. unit	18.01858597	17.92188741	18.62290619	18.30484593	19.01401775	18.17474042	18.14575805	18.48008016	18.14317891	18.05692872	17.98838513	18.15475384	18.73709547	18.90496678	18.23461632	18.3363017	18.20955808	17.77600886	18.01976988	18.24008788	17.90483451	18.39571403	18.46377579	18.21958451	18.4408489	17.82776445	17.93362727	17.95247395	18.10038002	18.5533068	18.6423479	18.31181039	18.38904729	18.73430939	18.09155419	17.86640962
LPC 18:0/0:0	LPC 18:0/0:0; [M+H]+	LPC 18:0/0:0	LPC	Complex lipids	C26H54NO7P	429	LIPp	LipidBlast	IHNKQIMGVNPMTC-UHFFFAOYSA-N	HMDB0010384	C04230	497299	arb. unit	16.8559391	17.58868536	18.500908	18.51957483	19.08571622	18.24181096	18.23008144	18.68312484	18.04255179	18.33283204	17.30258538	17.8110485	18.86424359	18.85506008	18.34605485	18.27215135	18.15924558	18.01089411	17.62533071	18.16148621	17.42560931	18.34910842	18.65317747	17.97556253	18.02528558	17.61161561	17.40768269	17.78394462	18.01253725	18.43430651	18.80712219	17.97945311	18.57535089	18.1557126	18.25741547	17.7520147
LPC 19:0/0:0	LPC 19:0/0:0; [M+H]+	LPC 19:0/0:0	LPC	Complex lipids	C27H56NO7P	465	LIPp	LipidBlast	WYIMORDZGCUBAA-UHFFFAOYSA-N				arb. unit	12.58143599	12.57624813	12.58143599	13.59023616	12.58143599	13.4166656	13.36139553	11.66222331	12.57341051	13.02054595	13.0370321	13.0370321	13.0370321	13.0370321	13.0370321	12.96181141	12.05426514	13.0261776	12.92193389	12.88092271	13.06709819	13.04780555	13.26003742	13.06709819	13.06709819	12.15006458	13.17195862	13.17195862	13.17195862	14.0563837	13.80170836	12.73766986	13.5024589	12.48255589	13.23989682	12.88321604
LPC 20:5/0:0 (2)	LPC 20:5/0:0 (2); [M+H]+	LPC 20:5/0:0	LPC	Complex lipids	C28H48NO7P	470	LIPp	LipidBlast	PDIGSOAOQOXRDU-UHFFFAOYSA-N				arb. unit	0	0	0	0	0	0	0	0	0	0	0	0	0	0	0	0	0	0	0	0	0	0	0	0	0	0	0	0	0	0	0	0	0	0	0	0
LPC 20:5/0:0 (1)	LPC 20:5/0:0 (1); [M+H]+	LPC 20:5/0:0	LPC	Complex lipids	C28H48NO7P	471	LIPp	LipidBlast	PDIGSOAOQOXRDU-UHFFFAOYSA-N				arb. unit	0	0	0	0	0	0	0	0	0	0	0	0	0	0	0	0	0	0	0	0	0	0	0	0	0	0	0	0	0	0	0	0	0	0	0	0
LPC 20:4/0:0 (2)	LPC 20:4/0:0 (2); [M+H]+	LPC 20:4/0:0	LPC	Complex lipids	C28H50NO7P	473	LIPp	LipidBlast	GOMVPVRDBLLHQC-UHFFFAOYSA-N				arb. unit	0	0	0	0	0	0	0	0	0	0	0	0	0	0	0	0	0	0	0	0	0	0	0	0	0	0	0	0	0	0	0	0	0	0	0	0
LPC 20:4/0:0 (1)	LPC 20:4/0:0 (1); [M+H]+	LPC 20:4/0:0	LPC	Complex lipids	C28H50NO7P	474	LIPp	LipidBlast	GOMVPVRDBLLHQC-UHFFFAOYSA-N				arb. unit	17.54867894	17.762927	17.79652131	18.20350095	19.08711058	18.57794877	18.35575972	19.02496648	18.18043368	18.38968175	17.87439307	18.36889007	18.99108168	18.83888691	18.26304908	18.25267929	18.31020448	18.20106139	17.68173941	18.12302004	17.67988553	18.40416447	18.5027852	18.40412289	18.02439842	18.00701084	18.21204509	18.20407915	17.7755074	19.30260323	18.83504498	18.69933183	18.65508345	18.89881983	18.4256257	17.78246078
LPC 20:3/0:0	LPC 20:3/0:0; [M+H]+	LPC 20:3/0:0	LPC	Complex lipids	C28H52NO7P	480	LIPp	LipidBlast	XUDGAAFUMTTZCO-UHFFFAOYSA-N				arb. unit	0	0	0	0	0	0	0	0	0	0	0	0	0	0	0	0	0	0	0	0	0	0	0	0	0	0	0	0	0	0	0	0	0	0	0	0
LPC 20:2/0:0	LPC 20:2/0:0; [M+H]+	LPC 20:2/0:0	LPC	Complex lipids	C28H54NO7P	486	LIPp	LipidBlast	YYQVCMMXPIJVHY-UHFFFAOYSA-N				arb. unit	0	0	0	0	0	0	0	0	0	0	0	0	0	0	0	0	0	0	0	0	0	0	0	0	0	0	0	0	0	0	0	0	0	0	0	0
LPC 20:1/0:0	LPC 20:1/0:0; [M+H]+	LPC 20:1/0:0	LPC	Complex lipids	C28H56NO7P	491	LIPp	LipidBlast	YYSFWGQAKJTHRE-UHFFFAOYSA-N				arb. unit	12.92239857	12.92239857	12.92239857	12.44889063	13.83417474	11.69653291	11.80815977	11.70303839	11.75655632	11.90048948	12.87402077	12.87402077	12.63730412	13.01767838	12.87402077	12.60037755	12.60037755	12.60037755	12.60037755	12.60037755	12.60037755	12.60037755	12.60037755	12.60037755	12.60037755	12.60037755	12.60037755	12.60037755	11.5526691	12.69370474	13.42140741	12.07614753	12.18580462	13.42678889	12.00492268	13.08862263
LPC 20:0/0:0	LPC 20:0/0:0; [M+H]+	LPC 20:0/0:0	LPC	Complex lipids	C28H58NO7P	497	LIPp	LipidBlast	UATOAILWGVYRQS-UHFFFAOYSA-N				arb. unit	0	0	0	0	0	0	0	0	0	0	0	0	0	0	0	0	0	0	0	0	0	0	0	0	0	0	0	0	0	0	0	0	0	0	0	0
LPC 22:6/0:0	LPC 22:6/0:0; [M+H]+	LPC 22:6/0:0	LPC	Complex lipids	C30H50NO7P	528	LIPp	LipidBlast	LSOWKZULVQWMLY-UHFFFAOYSA-N				arb. unit	17.27200095	17.44574235	17.66530122	18.11170624	18.98704746	18.45772154	18.22935397	18.84332917	17.9866087	18.24328092	17.82164321	18.30857901	18.80625067	18.53580314	18.14361739	18.3251605	18.52614769	18.19912115	17.55082192	17.94812764	17.56091493	18.36749154	18.36390374	18.37133424	18.08101525	17.95716441	17.90335231	18.01609007	16.8058698	19.15969645	19.05060596	18.89454247	18.86714297	19.1463673	19.17255447	17.49554278
LPC 22:5/0:0	LPC 22:5/0:0; [M+H]+	LPC 22:5/0:0	LPC	Complex lipids	C30H52NO7P	532	LIPp	LipidBlast	BIEOSECQPGGZMF-UHFFFAOYSA-N				arb. unit	0	0	0	0	0	0	0	0	0	0	0	0	0	0	0	0	0	0	0	0	0	0	0	0	0	0	0	0	0	0	0	0	0	0	0	0
LPC 22:4/0:0	LPC 22:4/0:0; [M+H]+	LPC 22:4/0:0	LPC	Complex lipids	C30H54NO7P	539	LIPp	LipidBlast	GXEIJYZRCDTJTE-UHFFFAOYSA-N				arb. unit	12.42600261	12.59105477	13.17944263	13.96560394	14.98966059	14.3496959	14.3829617	14.66761054	13.44086917	14.08040118	13.55686525	14.40726776	14.87517339	14.79141729	13.18410049	14.03694628	14.02228111	13.23287058	12.32699117	13.6756263	12.87747587	14.29892174	14.34269974	13.49710336	13.79177338	13.53259944	13.29720288	14.60148064	13.32080055	15.00127623	14.84666568	14.48268193	14.51859169	14.57056729	14.48293397	13.43905168
LPC 22:1/0:0	LPC 22:1/0:0; [M+H]+	LPC 22:1/0:0	LPC	Complex lipids	C30H60NO7P	556	LIPp	LipidBlast	PAFOXYLFALKPOE-UHFFFAOYSA-N				arb. unit	0	0	0	0	0	0	0	0	0	0	0	0	0	0	0	0	0	0	0	0	0	0	0	0	0	0	0	0	0	0	0	0	0	0	0	0
LPC 22:0/0:0	LPC 22:0/0:0; [M+H]+	LPC 22:0/0:0	LPC	Complex lipids	C30H62NO7P	561	LIPp	LipidBlast	UIINDYGXBHJQHX-UHFFFAOYSA-N				arb. unit	0	0	0	0	0	0	0	0	0	0	0	0	0	0	0	0	0	0	0	0	0	0	0	0	0	0	0	0	0	0	0	0	0	0	0	0
LPC 23:0/0:0	LPC 23:0/0:0; [M+H]+	LPC 23:0/0:0	LPC	Complex lipids	C31H64NO7P	592	LIPp	LipidBlast	JYGYVEYUGGTFCT-UHFFFAOYSA-N				arb. unit	0	0	0	0	0	0	0	0	0	0	0	0	0	0	0	0	0	0	0	0	0	0	0	0	0	0	0	0	0	0	0	0	0	0	0	0
LPC 24:2/0:0	LPC 24:2/0:0; [M+H]+	LPC 24:2/0:0	LPC	Complex lipids	C32H62NO7P	612	LIPp	LipidBlast	AVAMAXIWCFLWKK-UHFFFAOYSA-N				arb. unit	0	0	0	0	0	0	0	0	0	0	0	0	0	0	0	0	0	0	0	0	0	0	0	0	0	0	0	0	0	0	0	0	0	0	0	0
LPC 24:1/0:0	LPC 24:1/0:0; [M+H]+	LPC 24:1/0:0	LPC	Complex lipids	C32H64NO7P	619	LIPp	LipidBlast	KXOHZVXBUOQTTL-UHFFFAOYSA-N				arb. unit	0	0	0	0	0	0	0	0	0	0	0	0	0	0	0	0	0	0	0	0	0	0	0	0	0	0	0	0	0	0	0	0	0	0	0	0
LPC 24:0/0:0	LPC 24:0/0:0; [M+H]+	LPC 24:0/0:0	LPC	Complex lipids	C32H66NO7P	624	LIPp	LipidBlast	SKJMUADLQLZAGH-UHFFFAOYSA-N				arb. unit	0	0	0	0	0	0	0	0	0	0	0	0	0	0	0	0	0	0	0	0	0	0	0	0	0	0	0	0	0	0	0	0	0	0	0	0
LPE 16:0	LPE 16:0; [M-H]-	LPE 16:0	LPE	Complex lipids	C21H44NO7P	402	LIPn	LipidBlast	YVYMBNSKXOXSKW-UHFFFAOYSA-N				arb. unit	15.05972469	14.03075334	13.95891516	14.05799172	15.08414401	14.26634734	14.5462313	14.63339261	14.20319504	14.20785321	13.78596325	13.97226185	14.48670935	14.45378506	13.81968016	14.37924297	14.00343007	14.40700215	13.51803838	14.38821914	13.88674446	14.4547491	14.44688944	13.94571816	16.229138	13.92332749	13.73184934	14.23519153	14.29354349	14.662724	15.0846008	14.09135274	14.39050487	14.93382894	14.65049083	14.34914298
LPE 17:0	LPE 17:0; [M-H]-	LPE 17:0	LPE	Complex lipids	C22H46NO7P	425	LIPn	LipidBlast	RVNBVQKDPQVSOY-UHFFFAOYSA-N				arb. unit	17.20839632	16.1267448	16.08868474	16.40698555	16.33214147	16.51429797	16.34717149	16.33430821	16.29508731	16.36864287	16.1881445	16.0737441	16.04912532	16.53773408	15.46992794	16.41626974	16.22192691	16.60751815	16.0781091	16.44195532	16.37244	16.51888363	16.71822515	15.98644205	16.07758767	16.36727823	16.18408112	16.33884082	16.54145966	16.96742892	16.87991823	16.01991644	16.33577415	16.51816136	16.81673369	16.71158632
LPE 18:2	LPE 18:2; [M-H]-	LPE 18:2	LPE	Complex lipids	C23H44NO7P	444	LIPn	LipidBlast	DBHKHNGBVGWQJE-UHFFFAOYSA-N				arb. unit	12.43097517	12.472437	12.18332522	12.45185503	13.6128685	13.77324225	12.75655632	13.53503231	12.71424552	13.44397954	12.06810648	12.87344411	13.29677285	14.03411115	13.10058022	13.57813678	13.27786855	12.13474717	13.27786855	13.27786855	12.72174005	13.23526633	12.09143539	12.6883596	12.65418847	12.30263892	12.30263892	11.8989792	12.30263892	12.65284497	12.6209071	13.44112862	12.06238349	12.87402077	12.75405237	12.42953751
LPE 18:1	LPE 18:1; [M-H]-	LPE 18:1	LPE	Complex lipids	C23H46NO7P	448	LIPn	LipidBlast	PYVRVRFVLRNJLY-UHFFFAOYSA-N				arb. unit	14.10484442	15.60932305	10.47370575	16.10834068	17.19679421	16.66055307	16.52819463	17.19986402	15.84504894	16.08555545	15.71946904	14.13602985	16.9829713	16.98910618	16.53615613	17.08998833	16.68272032	16.95838279	15.60188683	16.70364678	15.73280339	17.36130128	17.02830539	16.49147735	16.72853173	11.13955135	16.11152287	16.27466934	16.31628153	17.11632365	14.82097669	16.34774246	16.6694249	15.51840728	16.39115966	14.99178754
LPE 18:0	LPE 18:0; [M-H]-	LPE 18:0	LPE	Complex lipids	C23H48NO7P	452	LIPn	LipidBlast	BBYWOYAFBUOUFP-UHFFFAOYSA-N				arb. unit	13.93746578	12.56343464	13.78483929	13.63072216	15.31039977	15.058943	15.48655224	14.58766033	15.18064735	14.92601796	14.05756873	14.18804789	15.61847154	15.77584173	12.8103708	14.73814505	14.73814505	14.73814505	14.73814505	14.73814505	14.79923102	15.30299584	15.53843146	13.82803729	13.73745862	14.15355203	14.47804278	14.25074253	14.67435781	15.40314521	15.94756845	14.31493722	15.7265641	15.20979603	16.18932268	15.58317093
LPE 19:0	LPE 19:0; [M-H]-	LPE 19:0	LPE	Complex lipids	C24H50NO7P	479	LIPn	LipidBlast	GEWUBFCXNZWHKH-UHFFFAOYSA-N				arb. unit	0	0	0	0	0	0	0	0	0	0	0	0	0	0	0	0	0	0	0	0	0	0	0	0	0	0	0	0	0	0	0	0	0	0	0	0
LPE 20:4	LPE 20:4; [M-H]-	LPE 20:4	LPE	Complex lipids	C25H44NO7P	493	LIPn	LipidBlast	JPNPIRVRGLGTRE-UHFFFAOYSA-N				arb. unit	18.85308412	18.92553126	19.59623526	19.60311739	20.48591969	20.26539529	20.45992684	20.69465545	19.77447984	19.85769858	18.88756275	19.6338839	20.41318061	20.3213292	20.23070419	20.14930554	20.13142368	19.92579201	19.2112229	19.95041066	19.28948535	20.24771199	20.14592344	19.87954885	19.81893007	19.17611957	19.7393208	19.9679045	19.69696583	20.50298521	20.3577936	20.00571226	19.96213348	20.09771454	19.56607077	19.55408104
LPE 20:2	LPE 20:2; [M-H]-	LPE 20:2	LPE	Complex lipids	C25H48NO7P	500	LIPn	LipidBlast	QJHRNPQXCMXOOH-UHFFFAOYSA-N				arb. unit	12.47104009	10.53430288	13.19829156	10.93369065	13.49360531	13.18688801	12.60432156	13.53065018	12.9248125	11.02513956	11.41151099	12.64948074	13.21325614	13.55146795	12.97996102	13.57754684	12.54206454	12.84509796	10.41468524	12.8761332	13.57672053	13.994707	13.50332886	12.31344994	13.64655871	11.46531131	11.39606956	11.51520703	11.41362793	12.95655766	12.2285181	10.45943162	12.96018298	12.00772811	12.1223427	0
LPE 20:1	LPE 20:1; [M-H]-	LPE 20:1	LPE	Complex lipids	C25H50NO7P	504	LIPn	LipidBlast	JEAGLCKGAKACCE-UHFFFAOYSA-N				arb. unit	0	0	0	0	0	0	0	0	0	0	0	0	0	0	0	0	0	0	0	0	0	0	0	0	0	0	0	0	0	0	0	0	0	0	0	0
LPE 22:6	LPE 22:6; [M-H]-	LPE 22:6	LPE	Complex lipids	C27H44NO7P	532	LIPn	LipidBlast	XEVRBOQZSXWGQO-UHFFFAOYSA-N				arb. unit	18.515311	18.42829474	19.02330766	19.11679067	20.11955543	19.88671321	20.37344826	20.32241012	19.61323372	19.65773015	18.96267859	19.73356983	20.11950983	20.15126434	20.12801824	20.13147267	20.17419424	19.93253773	19.43555836	19.7495323	19.65690314	20.13435362	20.15650284	19.82907234	19.66117267	19.07603267	19.77677196	19.8349694	19.55881866	20.49963279	20.54475601	20.12861868	20.1762109	20.39556447	19.6639385	20.52857716
LPE 22:5	LPE 22:5; [M-H]-	LPE 22:5	LPE	Complex lipids	C27H46NO7P	537	LIPn	LipidBlast	OSRWIBSZJTWIKA-UHFFFAOYSA-N				arb. unit	17.88747648	17.51553045	18.60023235	18.74525414	19.41092539	19.09591721	19.63602448	19.4176115	19.16280434	18.93827304	18.01475606	18.89317116	19.43433706	19.53015674	19.38983297	19.39448782	19.29291697	19.38842727	18.38180907	19.05669328	18.56284983	19.28422541	19.07676081	18.95569815	18.74344399	18.02533966	18.93257234	19.05759517	18.86101116	19.73046516	19.6599123	19.32906489	19.17222727	19.88315935	18.94105621	19.57771463
LPE 22:4	LPE 22:4; [M-H]-	LPE 22:4	LPE	Complex lipids	C27H48NO7P	545	LIPn	LipidBlast	RSVFMXVZJZRSQQ-UHFFFAOYSA-N				arb. unit	16.70371436	17.07663817	17.98573078	17.7135409	18.75636737	18.39456736	18.87475627	18.8917926	18.39742814	18.24445211	17.37266104	18.20176498	18.71026161	18.67137175	18.703106	18.42878952	18.46440615	18.43859289	17.55935468	18.28320594	17.91565767	18.61192534	18.56386657	18.32003808	18.02346199	17.64317977	18.34308159	18.51429797	18.20092733	19.02303417	18.86531644	18.61767551	18.47580466	18.94189011	18.09098592	18.68355666
LPE 22:0	LPE 22:0; [M-H]-	LPE 22:0	LPE	Complex lipids	C27H56NO7P	561	LIPn	LipidBlast	NYSQCLMCGRAJJQ-UHFFFAOYSA-N				arb. unit	0	0	0	0	0	0	0	0	0	0	0	0	0	0	0	0	0	0	0	0	0	0	0	0	0	0	0	0	0	0	0	0	0	0	0	0
LPE 24:0	LPE 24:0; [M-H]-	LPE 24:0	LPE	Complex lipids	C29H60NO7P	608	LIPn	LipidBlast	OYIDIWMHAJCRKH-UHFFFAOYSA-N				arb. unit	0	0	0	0	0	0	0	0	0	0	0	0	0	0	0	0	0	0	0	0	0	0	0	0	0	0	0	0	0	0	0	0	0	0	0	0
LPG 16:0	LPG 16:0; [M-H]-	LPG 16:0	LPG	Complex lipids	C22H45O9P	455	LIPn	LipidBlast	BVJSKAUUFXBDOB-UHFFFAOYSA-N				arb. unit	15.55347931	15.31910758	14.9361318	14.9727106	15.13759158	15.46728712	15.1561621	15.24041869	14.8541866	15.0870484	14.95073814	14.93175322	15.13602985	15.3639294	14.18696536	15.2057169	14.94608384	15.08746284	15.0317012	15.04597291	15.07568805	14.91214086	14.94640373	14.24332277	14.8963324	14.76419776	14.96934155	15.15402694	15.21583631	15.89152267	15.3940942	15.04277086	14.90015925	15.80175887	14.89770367	15.73579399
LPG 18:2	LPG 18:2; [M-H]-	LPG 18:2	LPG	Complex lipids	C24H45O9P	506	LIPn	LipidBlast	VEEHTGYBVMTAAF-UHFFFAOYSA-N				arb. unit	18.22609698	17.38769762	16.59632081	17.78938718	17.6745716	17.41895613	17.34755217	17.78577173	16.70896261	18.11625257	17.4399526	17.74267128	17.47031729	18.10168848	17.38500292	17.18310226	16.96829554	18.0514798	17.84254064	17.91175477	17.70272734	16.51187617	17.69635632	16.99457442	17.42020697	18.34864172	16.48049045	17.31135808	18.18723607	17.69658725	18.07354014	18.18755022	17.97296857	17.91823434	17.04084621	18.10282152
LPG 18:0	LPG 18:0; [M-H]-	LPG 18:0	LPG	Complex lipids	C24H49O9P	513	LIPn	LipidBlast	HFJVKBVEKQHVTO-UHFFFAOYSA-N	HMDB0061697		10029397	arb. unit	12.13474717	11.75822321	11.84960057	9.967226259	11.93553341	10.53624722	12.25000227	10.61930296	12.00246344	11.47065887	11.51026967	10.89102419	10.12282799	11.04371086	10.96938652	10.38478375	10.38478375	10.38478375	10.13570929	10.62296694	11.27612441	11.20945337	10.78299821	11.14593215	10.78463485	11.10164745	10.90086681	10.58025857	11.27786855	12.20853921	12.01506653	10.37068741	11.61148594	10.60640521	12.27437815	11.2632692
LPI 15:0	LPI 15:0; [M-H]-	LPI 15:0	LPI	Complex lipids	C24H47O12P	591	LIPn	LipidBlast	YTPSPOLSRATOLZ-UHFFFAOYSA-N				arb. unit	21.88311795	20.94946269	21.23786814	21.2732925	21.35929005	21.66954514	21.26111357	21.44373577	21.08903662	21.23803439	21.34398213	21.38761507	21.37986801	21.68864133	20.32987406	21.44503405	21.26774454	21.20177276	21.08755348	21.0940055	21.15010488	21.32314384	21.26421808	21.10388006	21.25253897	21.42474142	21.16432878	21.44728657	21.62872142	21.86466149	21.95991706	21.48344334	21.44919047	21.38008264	21.68992164	21.74847624
LPI 16:0	LPI 16:0; [M-H]-	LPI 16:0	LPI	Complex lipids	C25H49O12P	623	LIPn	LipidBlast	UOXRPRZMAROFPH-UHFFFAOYSA-N				arb. unit	0	0	0	0	0	0	0	0	0	0	0	0	0	0	0	0	0	0	0	0	0	0	0	0	0	0	0	0	0	0	0	0	0	0	0	0
LPI 18:0	LPI 18:0; [M-H]-	LPI 18:0	LPI	Complex lipids	C27H53O12P	676	LIPn	LipidBlast	MXAFDFDAIFZFET-UHFFFAOYSA-N				arb. unit	13.65921548	13.85008914	14.68195211	15.26312246	16.43768706	13.77519873	14.39003457	14.09002969	14.60605815	14.72163326	14.00035218	14.97893385	15.97743646	16.20434188	15.41821499	13.49323001	13.38572761	12.96163056	13.18920683	12.03720374	13.30933424	14.27837686	14.89458096	14.12096682	13.06961759	13.73153118	13.49610478	12.69957245	13.93387504	15.34526663	16.71668552	15.69348696	16.30101383	15.99777489	16.25851083	12.95492329
LPI 20:4	LPI 20:4; [M-H]-	LPI 20:4	LPI	Complex lipids	C29H49O12P	714	LIPn	LipidBlast	BAWAZBRKENFJED-UHFFFAOYSA-N				arb. unit	0	0	0	0	0	0	0	0	0	0	0	0	0	0	0	0	0	0	0	0	0	0	0	0	0	0	0	0	0	0	0	0	0	0	0	0
LPS 17:0	LPS 17:0; [M-H]-	LPS 17:0	LPS	Complex lipids	C23H46NO9P	511	LIPn	LipidBlast	RBXXJOPBVLMRSZ-UHFFFAOYSA-N				arb. unit	20.15584845	19.27434403	19.1945116	19.76190341	19.51043581	19.91638392	19.51458886	19.52035779	19.43663225	19.46082782	19.41957551	19.09681036	19.130651	19.6972934	18.47181411	19.80156154	19.28560767	19.68089688	19.04596225	19.55712897	19.45028901	19.75285755	19.90375242	19.23920926	19.52842168	19.45451819	19.4715105	19.45124533	19.66545737	20.21941434	20.03543007	19.30189804	19.4337851	19.5596889	19.98295599	19.86204251
LPS 18:0	LPS 18:0; [M-H]-	LPS 18:0	LPS	Complex lipids	C24H48NO9P	533	LIPn	LipidBlast	ZPDQFUYPBVXUKS-UHFFFAOYSA-N	HMDB0061698			arb. unit	14.86524997	15.49863109	15.48934624	15.55302925	15.87924819	15.9685543	15.50236566	15.36454508	15.40321179	15.34907385	15.50071742	15.82149996	15.71938882	15.81032059	15.17629004	15.56955897	15.44960006	15.80607126	15.55029587	15.26890745	15.68764906	15.71888066	15.87452515	15.44025278	15.4866465	15.74194092	15.53567027	15.41438795	15.51677727	16.10076499	16.05928108	15.67386113	15.33737799	15.64925618	15.50940389	15.87277106
LPS 22:0	LPS 22:0; [M-H]-	LPS 22:0	LPS	Complex lipids	C28H56NO9P	637	LIPn	LipidBlast	HRFWJAJQKOFYDE-UHFFFAOYSA-N				arb. unit	0	0	0	0	0	0	0	0	0	0	0	0	0	0	0	0	0	0	0	0	0	0	0	0	0	0	0	0	0	0	0	0	0	0	0	0
LPS 23:0	LPS 23:0; [M-H]-	LPS 23:0	LPS	Complex lipids	C29H58NO9P	667	LIPn	LipidBlast	IUOONHBVGUDCTB-UHFFFAOYSA-N				arb. unit	13.28308835	13.08522347	11.53089398	12.90501086	13.24540415	13.19321732	11.81097322	12.45429929	11.82694565	13.20472396	12.28742381	12.28742381	12.28742381	12.28742381	12.28742381	13.25473339	12.01052811	12.36905201	12.20089861	12.00807841	11.47218312	12.08480839	13.15955603	12.08480839	12.08480839	12.0313566	12.17850925	12.17336483	12.18363538	13.07363951	12.84293956	12.84293956	12.07714952	12.84293956	13.56902487	13.28019079
NAE 16:0	NAE 16:0; [M+H]+	NAE 16:0	NAE	Complex lipids	C18H37NO2	116	LIPp	LipidBlast	HXYVTAGFYLMHSO-UHFFFAOYSA-N	HMDB0002100	C16512	4671	arb. unit	15.47816921	15.68688347	15.22990781	16.6296839	15.84035996	15.19105921	15.30174624	15.35373266	15.30288878	15.57910966	15.73542381	15.80137998	15.17776989	15.35493805	15.77704979	16.32326591	16.08746284	16.79468239	16.9213877	17.31190793	15.48161025	16.52163111	15.27335853	15.12262581	15.53214282	15.10529471	15.32375848	15.4556804	15.39570148	15.72230058	16.35273315	15.73576755	16.24356451	15.34214413	15.76282321	15.64650246
NAE 18:2	NAE 18:2; [M+H]+	NAE 18:2	NAE	Complex lipids	C20H37NO2	138	LIPp	LipidBlast	KQXDGUVSAAQARU-UHFFFAOYSA-N				arb. unit	0	0	0	0	0	0	0	0	0	0	0	0	0	0	0	0	0	0	0	0	0	0	0	0	0	0	0	0	0	0	0	0	0	0	0	0
NAE 18:0	NAE 18:0; [M+H]+	NAE 18:0	NAE	Complex lipids	C20H41NO2	146	LIPp	LipidBlast	OTGQIQQTPXJQRG-UHFFFAOYSA-N	HMDB0013078		27902	arb. unit	16.14666811	15.62299553	15.02327788	17.66071322	16.01251542	15.63197277	15.60287281	15.5707748	15.76901132	16.01220986	16.01146751	15.97940287	15.04776296	15.57878544	15.70447107	15.99861246	16.49006741	17.13100284	17.21632905	17.98794678	15.87678071	16.91790814	15.58025857	15.12589773	15.92372209	15.37017654	15.48394171	16.09720914	15.63166022	15.98034043	16.84392105	15.73790748	16.565712	15.53113774	15.74036052	16.28527578
NAE 22:0	NAE 22:0; [M+H]+	NAE 22:0	NAE	Complex lipids	C24H49NO2	216	LIPp	LipidBlast	XHFWUECSNJWBJU-UHFFFAOYSA-N				arb. unit	0	0	0	0	0	0	0	0	0	0	0	0	0	0	0	0	0	0	0	0	0	0	0	0	0	0	0	0	0	0	0	0	0	0	0	0
NAE 24:0	NAE 24:0; [M+H]+	NAE 24:0	NAE	Complex lipids	C26H53NO2	246	LIPp	LipidBlast	HJPVEPFLQVCCLM-UHFFFAOYSA-N				arb. unit	0	0	0	0	0	0	0	0	0	0	0	0	0	0	0	0	0	0	0	0	0	0	0	0	0	0	0	0	0	0	0	0	0	0	0	0
NAGly 31:1;O2	NAGly 31:1;O2; NAGly 16:0;O(FA 15:0); [M+H]+	NAGly 16:0;O(FA 15:0)	NAGly	Complex lipids	C33H63NO5	505	LIPp	LipidBlast	MWFCMUKEVITITP-UHFFFAOYSA-N				arb. unit	0	0	0	0	0	0	0	0	0	0	0	0	0	0	0	0	0	0	0	0	0	0	0	0	0	0	0	0	0	0	0	0	0	0	0	0
NAOrn 17:0;O	NAOrn 17:0;O; [M+H]+	NAOrn 17:0;O	NAOrn	Complex lipids	C22H44N2O4	236	LIPp	LipidBlast	PVVITCDXABRAFN-UHFFFAOYSA-N				arb. unit	13.72728233	15.547015	16.95549099	16.41223904	15.81024526	14.97933587	14.78570788	13.85778665	14.36686859	13.6926155	14.19260105	14.71241953	15.32228027	14.08040118	14.96808175	13.9162527	14.16584915	14.45776561	13.70498432	14.46377979	14.16294199	14.52723263	15.42996242	14.44650179	13.09572667	13.56176526	14.21021472	14.89959295	14.53393803	14.11512495	15.0813586	15.31118066	14.58466895	14.75666056	14.13530848	14.03531461
NAOrn 19:0;O	NAOrn 19:0;O; [M+H]+	NAOrn 19:0;O	NAOrn	Complex lipids	C24H48N2O4	266	LIPp	LipidBlast	NLINSKFNHFZJMM-UHFFFAOYSA-N				arb. unit	16.2600558	14.11121719	14.62719187	14.88159198	14.21074743	13.9199806	14.00299077	14.15718901	14.08406094	14.14617088	11.80574387	13.56057167	13.67860014	13.89396508	11.86341196	12.81997946	13.6359448	13.8008999	13.47104009	13.05409552	13.72430067	13.67386113	13.86621641	13.62159404	14.15497629	14.26832268	13.80966766	14.05103896	14.23892714	14.95014578	14.86988297	13.87363636	14.38079924	14.31018673	14.47573343	14.36714169
NAOrn 27:1;O	NAOrn 27:1;O; [M+H]+	NAOrn 27:1;O	NAOrn	Complex lipids	C32H60N2O5	501	LIPp	LipidBlast	XPTKSLWZEFTZGR-UHFFFAOYSA-N				arb. unit	20.93984318	23.03215691	23.09701491	23.03538677	22.98778253	23.03575659	22.90187283	22.8170582	23.01037905	23.0690575	23.04720631	22.89392824	23.01282314	22.98604044	20.2996228	20.08666883	20.19141712	20.01335266	20.28668748	20.08391296	19.9604531	20.12183322	20.23903207	20.1038218	20.10846958	19.98994464	20.17079428	19.95698723	19.95447181	20.33431912	19.97504047	20.10230125	20.06984438	20.09617209	20.08956815	19.96481324
FA 16:0;O	FA 16:0;O; [M-H]-	FA 16:0;O	OxFA	Complex lipids	C16H32O3	86	LIPn	LipidBlast	KMEKMXBMYZGGDT-UHFFFAOYSA-N	HMDB0112186		15569773	arb. unit	17.36453653	17.99540281	16.8464943	18.95453997	17.30705847	17.07985974	16.89940413	16.90989308	16.93607428	16.94740865	17.50644706	17.30784117	16.73382301	16.3393977	17.15478845	16.41466872	16.87655292	17.01666685	16.86032318	17.54745941	16.95095451	16.56474493	16.66609915	16.62013389	16.80744297	16.5767648	16.55862997	16.38594664	16.34124082	17.25591375	17.27230173	16.74602876	16.86883461	17.46232653	16.67932889	16.53048254
FA 18:1;O	FA 18:1;O; [M-H]-	FA 18:1;O	OxFA	Complex lipids	C18H34O3	126	LIPn	LipidBlast	JEXIZLHRWZNJIX-UHFFFAOYSA-N				arb. unit	18.04810899	18.07057696	17.89894379	18.14360244	17.96799172	17.79649596	17.64018138	17.60424192	17.46667395	17.7149699	17.67221814	17.50961265	16.70830257	15.5696183	18.298792	17.54562063	17.78701616	18.056516	18.17629004	18.59227453	18.0484922	18.1086929	17.89409538	18.13539867	17.5321961	17.08780466	17.34519731	18.45403014	17.22772874	18.05801287	18.27716933	17.70175994	17.48447678	19.12621544	17.58386874	17.71635729
FA 18:0;O	FA 18:0;O; [M-H]-	FA 18:0;O	OxFA	Complex lipids	C18H36O3	130	LIPn	LipidBlast	RKHXDCVAPIMDMG-UHFFFAOYSA-N	HMDB0061661		9570127	arb. unit	15.91744201	15.12537311	19.64956494	15.17203678	14.40859511	14.23735936	14.07689908	14.57068587	13.66533592	13.79106111	13.77303615	15.48457118	13.70314657	13.93203016	16.24233678	13.68573433	14.35830779	15.82379015	16.57046352	15.44291111	14.03436912	14.16859378	13.80936621	14.95046477	14.35307789	13.7285583	14.42705089	14.1131724	14.32192809	14.74866458	15.11922485	13.73407449	15.10611305	16.63315134	13.42206477	15.18223915
FA 20:4;O	FA 20:4;O; [M-H]-	FA 20:4;O	OxFA	Complex lipids	C20H32O3	160	LIPn	LipidBlast	GAVRLOGPHXQBDO-UHFFFAOYSA-N				arb. unit	0	0	0	0	0	0	0	0	0	0	0	0	0	0	0	0	0	0	0	0	0	0	0	0	0	0	0	0	0	0	0	0	0	0	0	0
FA 20:2;O	FA 20:2;O; [M-H]-	FA 20:2;O	OxFA	Complex lipids	C20H36O3	169	LIPn	LipidBlast	NGBWIBDCNJVSGY-UHFFFAOYSA-N				arb. unit	0	0	0	0	0	0	0	0	0	0	0	0	0	0	0	0	0	0	0	0	0	0	0	0	0	0	0	0	0	0	0	0	0	0	0	0
FA 20:4;O2	FA 20:4;O2; [M-H]-	FA 20:4;O2	OxFA	Complex lipids	C20H32O4	188	LIPn	LipidBlast	WTTRVKVOOJHCSN-UHFFFAOYSA-N				arb. unit	15.62159404	11.55506839	11.94690627	12.0950673	10.67683861	11.36249181	11.36249181	11.36249181	12.64024494	10.97656412	12.05018877	10.83683936	12.05018877	12.05018877	13.98983796	12.35342254	12.19260105	10.56128795	12.24049322	12.63413037	12.31514956	12.02150055	11.22158712	12.62776185	11.65239686	12.05018877	12.05018877	12.05018877	12.05018877	12.05018877	12.04507705	11.82972274	13.3075566	17.52920939	13.97037556	0
FA 22:6;O	FA 22:6;O; [M-H]-	FA 22:6;O	OxFA	Complex lipids	C22H32O3	200	LIPn	LipidBlast	ZHBVYDMSPDDAKE-UHFFFAOYSA-N				arb. unit	0	0	0	0	0	0	0	0	0	0	0	0	0	0	0	0	0	0	0	0	0	0	0	0	0	0	0	0	0	0	0	0	0	0	0	0
FA 22:5;O	FA 22:5;O; [M-H]-	FA 22:5;O	OxFA	Complex lipids	C22H34O3	202	LIPn	LipidBlast	HCZBYGSOSUWNJF-UHFFFAOYSA-N				arb. unit	0	0	0	0	0	0	0	0	0	0	0	0	0	0	0	0	0	0	0	0	0	0	0	0	0	0	0	0	0	0	0	0	0	0	0	0
FA 22:0;O	FA 22:0;O; [M-H]-	FA 22:0;O	OxFA	Complex lipids	C22H44O3	220	LIPn	LipidBlast	CCLWQKIJFKKZPD-UHFFFAOYSA-N				arb. unit	14.99315954	15.56087016	11.79075575	16.12205954	14.67474399	14.84607799	13.76766721	14.878003	15.05273785	14.49541786	15.02418737	14.90378772	14.63656798	12.9199806	14.30833903	14.44171222	14.35093918	14.5557874	14.89822347	15.13739145	14.25731417	14.31479564	14.01767838	12.8317031	14.1711768	14.34907385	12.77848786	12.68977963	13.5935662	14.11121719	13.50965131	14.87991823	14.75624357	16.08740068	14.62096435	0
FA 24:1;O	FA 24:1;O; [M-H]-	FA 24:1;O	OxFA	Complex lipids	C24H46O3	270	LIPn	LipidBlast	XCFNBCHWYSNGLR-UHFFFAOYSA-N				arb. unit	0	0	0	0	0	0	0	0	0	0	0	0	0	0	0	0	0	0	0	0	0	0	0	0	0	0	0	0	0	0	0	0	0	0	0	0
FA 24:0;O	FA 24:0;O; [M-H]-	FA 24:0;O	OxFA	Complex lipids	C24H48O3	277	LIPn	LipidBlast	DBQCMUUXNYUQBH-UHFFFAOYSA-N				arb. unit	17.91755273	18.17609034	16.62122199	18.32315154	17.75699928	17.43601201	17.08834312	17.21920634	17.65939669	17.56283865	18.53036823	16.89890837	16.34141458	16.67438539	17.08320921	16.87902078	17.57136751	17.31991904	17.2666859	18.57819945	17.4495517	17.19553562	16.83500179	17.20591731	17.51916015	17.41671507	16.89171252	17.30505531	16.4214896	17.8741709	17.95049894	17.020904	17.32290518	17.75865265	17.38401641	16.55514331
FA 25:0;O	FA 25:0;O; [M-H]-	FA 25:0;O	OxFA	Complex lipids	C25H50O3	306	LIPn	LipidBlast	TXJQWKHDXOCYEZ-UHFFFAOYSA-N				arb. unit	14.80009099	15.28969472	13.74934571	15.447503	14.97951451	13.91120471	14.35473149	13.61470984	14.61206217	14.51119671	15.33870157	11.27786855	13.79766153	13.40087944	13.77159263	13.36112133	14.60478486	14.57996406	14.83910535	15.66605753	14.23421868	13.88741103	13.23840474	13.66222331	14.78938081	14.20952952	12.73745862	14.01052811	12.27321281	14.73656048	14.41936771	14.56866869	13.95528665	14.78672908	14.27233818	11.52012755
FA 28:6;O	FA 28:6;O; [M-H]-	FA 28:6;O	OxFA	Complex lipids	C28H44O3	361	LIPn	LipidBlast	ONDSXKJTBLHASC-UHFFFAOYSA-N				arb. unit	0	0	0	0	0	0	0	0	0	0	0	0	0	0	0	0	0	0	0	0	0	0	0	0	0	0	0	0	0	0	0	0	0	0	0	0
PC 34:2;O	PC 34:2;O; PC 16:0_18:2;O; [M+CH3COO]-	PC 16:0_18:2;O	OxPC	Complex lipids	C42H80NO9P	1140	LIPn	LipidBlast	IKZXIWBKEQMWPA-UHFFFAOYSA-N				arb. unit	0	0	0	0	0	0	0	0	0	0	0	0	0	0	0	0	0	0	0	0	0	0	0	0	0	0	0	0	0	0	0	0	0	0	0	0
PC 34:2;O2	PC 34:2;O2; PC 16:0_18:2;O2; [M+CH3COO]-	PC 16:0_18:2;O2	OxPC	Complex lipids	C42H80NO10P	1165	LIPn	LipidBlast	FCRHNFKAESWHCM-UHFFFAOYSA-N				arb. unit	0	0	0	0	0	0	0	0	0	0	0	0	0	0	0	0	0	0	0	0	0	0	0	0	0	0	0	0	0	0	0	0	0	0	0	0
PE 40:7;O	PE 40:7;O; PE 20:4_20:3;O; [M-H]-	PE 20:4_20:3;O	OxPE	Complex lipids	C45H76NO9P	1105	LIPn	LipidBlast	ONZPXIOGDCMVPR-UHFFFAOYSA-N				arb. unit	0	0	0	0	0	0	0	0	0	0	0	0	0	0	0	0	0	0	0	0	0	0	0	0	0	0	0	0	0	0	0	0	0	0	0	0
PE 42:7;O	PE 42:7;O; PE 20:4_22:3;O; [M-H]-	PE 20:4_22:3;O	OxPE	Complex lipids	C47H80NO9P	1139	LIPn	LipidBlast	HKSRFFZNSMPOSJ-UHFFFAOYSA-N				arb. unit	14.74096655	14.61188933	14.85943772	13.8134806	15.73036399	15.85369942	15.39509896	16.14529533	15.8429641	16.48288672	15.95383268	15.60923646	16.23178369	16.54368135	14.20342448	13.49760239	15.73801307	14.81323006	15.11512495	14.43097517	15.28011828	15.52787403	15.38677189	16.54481354	15.38942968	13.55134778	14.81016994	15.8352856	16.01571994	15.86072328	15.2307335	16.29406427	15.19113635	15.74491265	15.96217303	16.04073921
PC 24:0	PC 24:0; [M+H]+	PC 24:0	PC	Complex lipids	C32H64NO8P	652	LIPp	LipidBlast	IJFVSSZAOYLHEE-UHFFFAOYSA-N				arb. unit	0	0	0	0	0	0	0	0	0	0	0	0	0	0	0	0	0	0	0	0	0	0	0	0	0	0	0	0	0	0	0	0	0	0	0	0
PC 28:0	PC 28:0; PC 14:0_14:0; [M+H]+	PC 14:0_14:0	PC	Complex lipids	C36H72NO8P	779	LIPp	LipidBlast	CITHEXJVPOWHKC-UHFFFAOYSA-N				arb. unit	19.4027706	19.55513769	19.89236345	19.83078752	20.35357223	20.35814357	20.7325757	20.73974024	20.43614015	20.84309066	19.20531837	19.8015647	20.43558074	20.63060842	19.92785462	20.1800949	20.48059695	19.84263271	19.74217455	20.11702666	19.86965709	20.38725376	20.63067951	20.06626135	19.73820774	19.79034372	19.6030721	20.19984245	20.33160147	20.85183138	20.48449349	19.89427601	20.22201185	20.14398476	19.69584678	19.96936685
PC 29:0	PC 29:0; [M+H]+	PC 29:0	PC	Complex lipids	C37H74NO8P	818	LIPp	LipidBlast	JERIBPHBOOFETI-UHFFFAOYSA-N				arb. unit	14.81443226	15.23915097	15.72491348	15.54828007	16.43195458	16.41314858	16.80738008	16.76270644	16.28845157	16.78837423	15.17059015	15.73229994	16.19354461	16.73330667	15.81813276	16.44240899	16.72805336	16.66244586	16.13534857	16.83316188	16.12502998	16.70087316	17.09310803	16.02102333	16.07723298	16.559153	16.38709175	16.64241841	16.75606109	17.3986936	16.99610933	16.15137336	16.41575827	16.19982568	16.16355141	16.14625045
PC 30:3	PC 30:3; [M+H]+	PC 30:3	PC	Complex lipids	C38H70NO8P	834	LIPp	LipidBlast	FAQKPOZLVPUOLJ-UHFFFAOYSA-N				arb. unit	14.61913098	15.36956327	14.72749507	15.13687099	16.30849902	16.18282108	16.63126233	16.52192243	15.77290733	16.66126316	12.76424961	15.17289625	16.16951402	16.16416057	15.35169844	15.57391341	15.31139356	15.06965954	15.59645185	15.7565042	15.50488104	15.64523623	16.06573167	15.21920634	15.79454279	15.03930464	15.22362467	16.42226191	15.71893416	17.03419714	16.49864667	14.17141139	15.03973302	16.02093655	15.25244369	15.22938213
PC 30:2	PC 30:2; PC 12:0_18:2; [M+H]+	PC 12:0_18:2	PC	Complex lipids	C38H72NO8P	844	LIPp	LipidBlast	PXSRIASFTWIQOT-UHFFFAOYSA-N				arb. unit	0	0	0	0	0	0	0	0	0	0	0	0	0	0	0	0	0	0	0	0	0	0	0	0	0	0	0	0	0	0	0	0	0	0	0	0
PC 30:1	PC 30:1; PC 14:0_16:1; [M+H]+	PC 14:0_16:1	PC	Complex lipids	C38H74NO8P	851	LIPp	LipidBlast	XGGMHQYOVYWRLV-UHFFFAOYSA-N				arb. unit	19.80391983	19.79937649	20.28763123	19.85496423	20.66072801	20.73032667	20.89886557	21.12993008	20.77839321	21.06639735	19.36600198	20.17341485	20.82199191	21.0686097	20.35145906	20.31461533	20.72716182	20.09149221	20.15824109	20.45651786	20.23617189	20.58757793	20.62429749	20.46173822	20.23606793	19.93713527	19.99485613	20.35282365	20.43650111	20.88905754	20.63068395	20.30597488	20.2758051	20.22658388	19.81567568	19.87515538
PC 30:0	PC 30:0; PC 14:0_16:0; [M+H]+	PC 14:0_16:0	PC	Complex lipids	C38H76NO8P	858	LIPp	LipidBlast	RFVFQQWKPSOBED-UHFFFAOYSA-N				arb. unit	22.41475284	22.56075427	22.93345366	23.19879317	23.98030557	23.8976817	24.29393381	24.34018038	23.97975104	24.44105192	22.47795042	22.98552511	23.83936249	24.2851755	23.24038593	23.58749873	23.95912722	23.63946591	22.80401144	23.73474114	23.39918468	23.8249633	24.18387659	23.36129271	23.14900606	23.33634815	23.31054955	23.90253364	23.94938236	24.55872023	24.64391166	23.46284047	23.84816158	23.52048129	23.70599511	23.96751863
PC 31:2	PC 31:2; [M+H]+	PC 31:2	PC	Complex lipids	C39H74NO8P	878	LIPp	LipidBlast	UJQGZPIQFABASK-UHFFFAOYSA-N				arb. unit	0	0	0	0	0	0	0	0	0	0	0	0	0	0	0	0	0	0	0	0	0	0	0	0	0	0	0	0	0	0	0	0	0	0	0	0
PC 31:1	PC 31:1; [M+H]+	PC 31:1	PC	Complex lipids	C39H76NO8P	882	LIPp	LipidBlast	QFVHCMLUKNHDSH-UHFFFAOYSA-N				arb. unit	17.86060205	17.93041395	18.16352193	18.01449456	18.9897077	19.04207881	19.11852037	19.33714276	18.90936282	19.06835581	17.57360281	18.58878782	19.4091858	19.32646021	18.82779856	18.92687796	19.41622644	18.94107914	18.78738928	19.32205357	18.82797838	19.24431041	19.3099226	19.04577566	18.73670581	18.82920244	18.90254293	19.08147304	19.09809636	19.76321237	19.24845575	19.14319635	18.93603401	18.88322499	18.50500902	18.78132449
PC 31:0	PC 31:0; PC 15:0_16:0; [M+H]+	PC 15:0_16:0	PC	Complex lipids	C39H78NO8P	889	LIPp	LipidBlast	LLHISNQVRRYJGL-UHFFFAOYSA-N				arb. unit	17.17046302	17.74190144	18.11520117	18.22083647	19.07692517	19.35053566	19.5055596	20.08441655	19.18957364	19.63577656	17.32432121	18.40881069	19.01126548	19.76865118	18.42624837	19.6245099	19.1946703	19.47352145	18.39451712	19.20290818	19.33849266	19.43699207	20.25504586	18.92331007	18.81417249	18.08718829	19.50435349	19.52030791	19.2665967	20.69798733	20.45992584	18.8070467	19.27357936	19.34742889	19.25998687	19.93046449
PC 32:4	PC 32:4; PC 12:0_20:4; [M+H]+	PC 12:0_20:4	PC	Complex lipids	C40H72NO8P	907	LIPp	LipidBlast	WSJHGZPFBGMPBX-UHFFFAOYSA-N				arb. unit	0	0	0	0	0	0	0	0	0	0	0	0	0	0	0	0	0	0	0	0	0	0	0	0	0	0	0	0	0	0	0	0	0	0	0	0
PC 32:2	PC 32:2; PC 16:1_16:1; [M+H]+	PC 16:1_16:1	PC	Complex lipids	C40H76NO8P	924	LIPp	LipidBlast	GPWHCUUIQMGELX-UHFFFAOYSA-N				arb. unit	19.3591919	19.73717801	19.8376033	19.74129416	20.35723733	20.66226764	20.73396116	21.01116923	20.38737579	20.87252835	19.19018397	19.96424355	20.52037793	20.78954399	19.99000837	19.87052426	20.40748873	19.80906941	19.95399604	20.0711232	19.96403762	20.16225117	20.24094153	20.32620673	19.95322596	19.78100585	19.74441177	19.97124603	20.03384775	20.56224336	20.26014771	20.05392853	20.0872647	20.0013216	19.74492743	19.46646685
PC 32:1	PC 32:1; PC 16:0_16:1; [M+H]+	PC 16:0_16:1	PC	Complex lipids	C40H78NO8P	927	LIPp	LipidBlast	QIBZFHLFHCIUOT-UHFFFAOYSA-N				arb. unit	24.28839876	24.18727965	24.55891427	24.29729428	25.21687949	25.22292377	25.52173512	25.67048726	25.29378062	25.57402256	23.88291838	24.73071811	25.42153117	25.55179752	24.86623698	24.74356567	25.2155584	24.61696713	24.73774	25.11079862	24.73265478	25.09293058	25.23540089	25.0646094	24.73035409	24.52753541	24.53668505	25.02021126	24.86075875	25.64329434	25.46623423	25.06350811	25.10422461	25.01277622	24.77868782	24.87724411
PC 32:0	PC 32:0; PC 16:0_16:0; [M+H]+	PC 16:0_16:0	PC	Complex lipids	C40H80NO8P	931	LIPp	LipidBlast	KILNVBDSWZSGLL-UHFFFAOYSA-N				arb. unit	23.19107654	24.13069859	24.56525976	25.6832569	26.01757944	25.858181	26.23035016	26.14244681	25.58224922	26.22547288	24.71565094	24.72280289	25.46136375	26.2052993	24.59927623	25.82597204	25.89218847	25.93126546	24.03231205	25.69684963	25.31933388	25.99190937	26.31128108	25.11958341	25.25424152	25.39482373	25.65630928	26.10744117	26.06784409	26.51972679	26.81593122	25.33955255	25.86633217	25.13272673	26.24713888	26.50424568
PC 33:2	PC 33:2; PC 15:0_18:2; [M+H]+	PC 15:0_18:2	PC	Complex lipids	C41H78NO8P	958	LIPp	LipidBlast	DGBYUHHIADYUMU-UHFFFAOYSA-N				arb. unit	14.26319583	17.00367163	17.82711937	17.73052321	17.9924903	17.76008317	17.92159109	18.1788253	17.53345902	17.84053208	16.99572299	17.5024589	17.8863932	17.84816445	17.1020372	17.42950482	17.80501957	17.39390992	17.48783218	17.79512014	17.30672925	17.78342673	17.82069006	17.77711402	17.26294818	17.26771025	17.42815568	17.71012032	17.10986125	18.20927724	17.79556409	17.77030255	17.74405201	17.59495145	17.3566411	17.29739994
PC 33:1	PC 33:1; PC 15:0_18:1; [M+H]+	PC 15:0_18:1	PC	Complex lipids	C41H80NO8P	967	LIPp	LipidBlast	ZEWLMKXMNQOCOQ-UHFFFAOYSA-N				arb. unit	19.08192027	19.40359252	19.81476394	19.72463708	20.64697437	20.35278594	20.53330977	20.7603025	20.25090788	20.53494211	19.18850675	19.78228	20.58190209	20.76626361	19.98689613	20.46537409	20.76058352	20.52067143	20.37322202	20.81689459	20.3589484	20.68276061	20.80124655	20.45990884	20.19478691	20.37851501	20.27295549	20.73409848	20.59966227	21.3604056	20.99695821	20.68842022	20.57855605	20.64744964	20.34264549	20.22549225
PC 33:0	PC 33:0; PC 16:0_17:0; [M+H]+	PC 16:0_17:0	PC	Complex lipids	C41H82NO8P	976	LIPp	LipidBlast	CNHYMCCAIZQMPA-UHFFFAOYSA-N				arb. unit	13.91811785	17.97499707	18.01062098	18.40416447	19.18273623	18.96840805	19.32358478	19.63097806	18.91097936	19.52302778	18.15059518	18.5939965	19.23213514	19.44197963	17.59546875	19.39797539	19.7869109	19.43855025	18.81164124	19.64659738	18.8302707	19.10472671	19.3615112	18.98936124	18.61724145	17.37369782	19.30991372	19.67376971	19.37847903	20.18114498	19.74380719	19.18011069	19.26134202	18.78334999	19.4222229	19.30498181
PC 34:4	PC 34:4; PC 14:0_20:4; [M+H]+	PC 14:0_20:4	PC	Complex lipids	C42H76NO8P	997	LIPp	LipidBlast	BXZPYXMUABUWBT-UHFFFAOYSA-N				arb. unit	18.77243379	18.72103575	18.66538797	18.85954692	19.55567321	19.47862942	19.8878141	19.74674884	19.76431765	20.07630544	18.30946303	19.06657276	19.58527983	19.77528073	19.31111634	18.64634424	19.52712379	18.55990731	18.94635803	19.14125649	19.08497443	18.87347115	19.06226226	19.29840496	18.66228938	18.90782661	18.81480774	19.27554483	19.09412667	19.7989258	19.5667453	19.22301182	19.17966616	19.19176288	18.72026764	18.79833573
PC 34:3	PC 34:3; PC 16:0_18:3; [M+H]+	PC 16:0_18:3	PC	Complex lipids	C42H78NO8P	1002	LIPp	LipidBlast	JMAYDGBZRHQJAT-UHFFFAOYSA-N				arb. unit	19.35065867	19.23521257	19.81726162	19.34613279	20.10999767	20.34281908	20.73809143	20.66760968	20.69767095	20.80920054	19.05333464	19.86918113	20.62688095	20.70684166	20.21498309	19.80839391	20.3782758	19.83056782	19.86555507	20.18403509	20.03468211	20.29955796	20.35221481	20.29897542	19.87023527	19.69598437	19.7429837	20.24132102	20.08689296	20.64955442	20.67447074	20.60636816	20.2476019	20.40630882	19.92865138	20.46003187
PC 34:2	PC 34:2; PC 16:0_18:2; [M+H]+	PC 16:0_18:2	PC	Complex lipids	C42H80NO8P	1009	LIPp	LipidBlast	JLPULHDHAOZNQI-UHFFFAOYSA-N				arb. unit	22.65298914	22.63738351	23.54258345	23.35554279	23.7805704	23.47584424	23.73073868	23.94896745	23.54443318	23.72755085	22.15374127	23.01019343	23.61282857	23.81634415	22.96497413	22.90127552	23.45794192	22.79512113	22.8515266	23.21209053	22.84486472	23.34265308	23.40324144	23.37794564	22.97504467	22.545141	22.59013951	23.02328736	23.01142417	23.72582461	23.50606576	23.0868141	23.26155709	23.1093821	22.79954823	23.14212607
PC 34:1	PC 34:1; PC 16:0_18:1; [M+H]+	PC 16:0_18:1	PC	Complex lipids	C42H82NO8P	1017	LIPp	LipidBlast	WTJKGGKOPKCXLL-UHFFFAOYSA-N				arb. unit	25.77212413	26.98310524	27.39545665	27.58715712	28.2006035	27.90786406	28.23149065	28.27320592	28.0736022	28.28675707	27.11703906	27.52221248	28.01015416	28.2768627	26.81092561	27.93405697	28.07442576	27.90599277	26.87234286	27.99718342	27.74442443	28.09318732	28.28619986	27.80821486	27.70675912	27.56840923	27.71145125	28.00356221	27.96674264	28.39770414	28.47058385	27.86470306	28.11488181	27.11188452	28.01168371	28.22135917
PC 34:0	PC 34:0; PC 16:0_18:0; [M+H]+	PC 16:0_18:0	PC	Complex lipids	C42H84NO8P	1022	LIPp	LipidBlast	PZNPLUBHRSSFHT-UHFFFAOYSA-N				arb. unit	19.37803444	19.96633646	20.5870523	21.25815194	21.76738717	21.28572336	22.14874189	21.84303122	21.52657565	21.95629036	20.48251256	20.74341358	21.41433581	22.00038897	20.79301503	21.59552931	21.96181423	21.76881996	20.1740723	21.66779676	21.27979476	21.86106002	22.22516094	21.11963331	21.11072543	21.11173044	21.45064141	21.99868029	21.93298928	22.38561519	22.68958109	21.48908551	21.96447695	21.23672722	21.96208299	22.54950597
PC 35:4	PC 35:4; PC 15:0_20:4; [M+H]+	PC 15:0_20:4	PC	Complex lipids	C43H78NO8P	1037	LIPp	LipidBlast	JSXZJOMDSXRJMT-UHFFFAOYSA-N				arb. unit	16.60191584	16.67107107	16.66508604	16.93633888	18.08328714	17.7888139	17.87363636	18.05173469	17.84363894	17.88961685	16.62500958	17.70221328	17.95820718	17.90130886	17.47491795	17.61905931	18.08662867	17.48717272	18.00567389	18.01186603	17.53911336	17.50606734	17.75007232	17.864833	17.16751615	17.96778351	17.87573735	18.02751729	17.72439394	18.92324623	18.17382351	18.27360895	17.96731633	18.19774463	17.570508	17.605371
PC 35:2	PC 35:2; PC 17:0_18:2; [M+H]+	PC 17:0_18:2	PC	Complex lipids	C43H82NO8P	1049	LIPp	LipidBlast	ZSKWZJYUVZYDQU-UHFFFAOYSA-N				arb. unit	16.26113998	16.68878302	17.25560953	17.34789814	17.75000033	17.38266624	17.67366794	17.92180027	17.36063279	17.82375284	16.39494829	16.92788211	17.43408249	17.79493617	16.77774332	17.59514819	17.8141318	17.43285178	17.20394059	17.70146892	17.21436656	17.51016148	17.78079605	17.5700039	17.14713535	17.06314225	17.37886211	17.58515327	17.31873697	18.39311389	17.94217656	17.42746836	17.54132353	17.5765803	17.05665888	17.47579675
PC 35:1	PC 35:1; PC 17:0_18:1; [M+H]+	PC 17:0_18:1	PC	Complex lipids	C43H84NO8P	1056	LIPp	LipidBlast	SXNXGNVZTLZDHE-UHFFFAOYSA-N				arb. unit	17.6954594	17.54363604	17.8026552	17.8682197	18.76064199	18.46420271	18.80542271	18.92455448	18.47597482	18.96427035	17.20433233	18.11901202	18.89241237	18.77916146	18.24544129	18.54657046	19.07215878	18.87586332	18.72051482	19.11805898	18.64042854	18.88121256	19.12285579	18.91856047	18.49254172	18.60362634	18.66263013	19.11407273	18.87021118	19.68731758	19.44722047	18.81510493	18.94325598	18.83761254	18.86249207	18.96891424
PC 36:6	PC 36:6; PC 14:0_22:6; [M+H]+	PC 14:0_22:6	PC	Complex lipids	C44H76NO8P	1065	LIPp	LipidBlast	HAIPHKFLSXSDAN-UHFFFAOYSA-N				arb. unit	17.94751709	18.33812701	18.00344105	18.21232539	18.86834632	18.90672915	18.9670658	19.09545884	19.36765363	19.44180339	17.80577536	18.8239083	18.84116505	19.03251662	18.59305186	18.26159454	18.93083261	18.26163585	18.40650399	18.35010181	18.57370635	18.57751365	18.66994039	18.7904535	18.02484207	18.27447371	18.01212255	18.69362988	18.55085198	19.01851534	19.27850391	18.85403742	18.7658073	19.10247043	18.57623706	18.71084678
PC 36:4 (2)	PC 36:4 (2); PC 16:0_20:4; [M+H]+	PC 16:0_20:4	PC	Complex lipids	C44H80NO8P	1080	LIPp	LipidBlast	JAVWFBAAZSHHAD-UHFFFAOYSA-N				arb. unit	23.93989428	23.80934452	23.92715258	23.98504358	24.78569172	24.70214964	25.2537216	25.22933159	25.15387654	25.38305457	23.6868386	24.63270012	24.99975297	25.02141629	24.60148416	24.13749347	24.92712364	24.20956179	24.53151865	24.78786137	24.57059004	24.50518704	24.84684824	24.89409626	24.07579314	24.41000046	24.52040425	24.81652375	24.45659474	25.48385489	25.27309842	25.01169463	24.78770054	24.77404006	24.64326307	25.01051022
PC 36:4 (1)	PC 36:4 (1); PC 18:2_18:2; [M+H]+	PC 18:2_18:2	PC	Complex lipids	C44H80NO8P	1081	LIPp	LipidBlast	FVXDQWZBHIXIEJ-UHFFFAOYSA-N				arb. unit	18.33700334	18.32145252	18.54433058	18.31803521	19.14086222	19.15774413	19.46743042	19.64817499	19.24852987	19.63243082	17.94128837	18.99724014	19.36249609	19.43305561	18.86493876	18.43817051	19.09537642	18.3764985	18.70499445	18.9768969	18.7453198	18.85039136	19.12853058	19.12300741	18.55016809	18.59804523	18.72067179	18.92654503	18.78239039	19.60709909	19.29683109	19.2039382	18.97338627	18.99705265	18.68860547	18.94618095
PC 36:2	PC 36:2; PC 18:1_18:1; [M+H]+	PC 18:1_18:1	PC	Complex lipids	C44H84NO8P	1096	LIPp	LipidBlast	SNKAWJBJQDLSFF-UHFFFAOYSA-N				arb. unit	22.68889548	24.29788267	24.67004935	24.44893561	25.08659652	24.90438757	25.00249396	25.31534916	24.88315301	25.01556474	23.97278263	24.61161471	25.13866936	25.22627503	23.34133096	24.73632027	24.98704759	24.56833818	23.86869061	24.93054448	24.62429236	24.97152338	25.1224262	24.91588312	24.7924982	24.3349858	24.53866691	24.66023294	24.75843281	25.10772995	24.96817155	24.773813	24.9565208	23.60276716	24.536519	24.61785836
PC 37:8	PC 37:8; [M+H]+	PC 37:8	PC	Complex lipids	C45H74NO8P	1102	LIPp	LipidBlast	WMSYAWISMQJCEZ-UHFFFAOYSA-N				arb. unit	15.48230378	16.89511372	13.93378285	14.47059533	16.07114808	14.91410479	15.46103173	15.85666868	17.34382765	14.04456488	17.20248736	16.03975443	13.62193739	16.40819704	15.50127741	17.70774332	16.40559024	15.09630337	15.49401177	15.18021998	14.88626815	16.18027827	14.14394118	13.74115094	13.59735425	14.75994018	16.70472772	16.40057929	16.8768886	16.71071228	16.95914164	15.03092572	15.7898138	15.14859574	14.85788383	15.90374066
PC 36:1	PC 36:1; PC 18:0_18:1; [M+H]+	PC 18:0_18:1	PC	Complex lipids	C44H86NO8P	1106	LIPp	LipidBlast	ATHVAWFAEPLPPQ-UHFFFAOYSA-N				arb. unit	21.95201316	21.93391141	22.47788571	22.42989348	23.26798451	22.81259411	23.64142999	23.40884632	23.33605661	23.5780225	21.94614168	22.6926919	23.26364086	23.40708762	23.04037083	22.93678044	23.32091194	23.00033945	22.81580836	23.21741448	22.96069083	23.21470924	23.47555632	23.17268204	22.69976391	22.52927946	22.80264258	23.17464991	23.1408566	23.798204	23.72421729	23.15547621	23.40218313	23.20096758	23.06791501	23.31817289
PC 36:0	PC 36:0; PC 18:0_18:0; [M+H]+	PC 18:0_18:0	PC	Complex lipids	C44H88NO8P	1113	LIPp	LipidBlast	NRJAVPSFFCBXDT-UHFFFAOYSA-N				arb. unit	12.91064273	12.91064273	12.20304206	12.91064273	15.33063682	12.11666886	13.03118426	15.11662825	13.96393465	14.52576548	14.27525154	14.27525154	14.27525154	15.38032577	12.78483929	12.19321732	15.69100737	15.40144621	14.98524158	14.39794197	15.00189194	15.00189194	15.14162821	12.40381093	15.00189194	14.27525154	14.27525154	14.27525154	14.27525154	14.27525154	15.09560306	13.49310489	13.49310489	13.49310489	13.47548013	15.85778665
PC 37:6	PC 37:6; PC 15:0_22:6; [M+H]+	PC 15:0_22:6	PC	Complex lipids	C45H78NO8P	1117	LIPp	LipidBlast	GEINPYKZLFHHIL-UHFFFAOYSA-N				arb. unit	12.50096633	12.39874369	12.25591375	12.59642273	14.31896641	14.38309674	14.6930513	14.97710101	14.01340992	14.31267028	14.5348196	14.35658952	14.72462043	14.69343251	13.85972889	13.64880695	14.84735102	13.42613369	14.34179677	14.68079903	14.17453563	13.69250653	14.91461871	14.7937049	12.37829486	14.69010713	14.72467372	14.7543134	13.87007569	15.49119547	14.96158535	14.75065465	14.47642979	14.56611351	14.43312898	13.67959006
PC 37:4	PC 37:4; PC 17:0_20:4; [M+H]+	PC 17:0_20:4	PC	Complex lipids	C45H82NO8P	1134	LIPp	LipidBlast	HTEFXTFZCGTMAC-UHFFFAOYSA-N				arb. unit	15.47750532	16.169925	15.74130897	17.26255369	17.51417467	17.12185725	17.37235497	17.66889191	17.19858892	17.39447107	15.67499219	16.66216766	17.10161668	17.4105176	16.86393216	17.03890828	17.35733722	17.14920132	17.33489302	16.80295805	17.61049862	16.86928056	17.43907604	17.17116702	16.75461353	14.69321468	17.35185369	17.60366981	17.49135207	18.16050667	17.52850753	17.49322219	17.57774598	17.48977742	17.4316445	17.58920492
PC 37:2	PC 37:2; PC 19:0_18:2; [M+H]+	PC 19:0_18:2	PC	Complex lipids	C45H86NO8P	1146	LIPp	LipidBlast	LOOVXTAPKGYHKO-UHFFFAOYSA-N				arb. unit	14.45436356	14.45436356	13.4404799	14.45436356	14.49254172	14.28904626	14.28904626	14.28904626	14.28904626	14.28904626	14.21568466	14.21568466	14.94640373	14.21568466	13.66055307	14.68035952	14.37551464	14.65267695	13.64035792	15.55830112	14.11488103	14.35885721	15.03406815	14.0175044	13.84529402	15.11243951	15.17078573	13.91541259	13.21386365	16.20562145	13.84568606	14.11528755	14.73930596	14.07489406	14.03333696	0
PC 38:6 (2)	PC 38:6 (2); PC 16:0_22:6; [M+H]+	PC 16:0_22:6	PC	Complex lipids	C46H80NO8P	1161	LIPp	LipidBlast	IESVDEZGAHUQJU-UHFFFAOYSA-N				arb. unit	22.672437	22.62164948	22.59520739	22.74129971	23.49237962	23.43748909	23.8149975	23.88903432	23.80671963	23.91433075	22.52670435	23.39942853	23.68724805	23.61998708	23.28404576	23.11941057	23.80095627	23.14094722	23.24411264	23.61889358	23.37552882	23.3679106	23.68052403	23.73356693	22.84232828	23.22928868	23.18019767	23.56263198	23.16126723	24.16950431	24.17339579	23.91467664	23.79543439	23.80796459	23.74258966	23.74136432
PC 38:6 (1)	PC 38:6 (1); PC 18:2_20:4; [M+H]+	PC 18:2_20:4	PC	Complex lipids	C46H80NO8P	1162	LIPp	LipidBlast	RUHBZJXWUDKAMZ-UHFFFAOYSA-N				arb. unit	17.23531309	17.33228136	17.38162744	17.30637326	18.17244704	18.09631881	18.42811477	18.49192745	18.30558085	18.56973696	16.97172316	17.94634661	18.3809514	18.30763664	18.08308453	17.68976598	18.06578425	17.68740302	17.74198699	17.9522578	17.56778529	17.83364369	18.34002393	18.34026739	17.57218209	17.37267805	17.66410001	17.88765497	17.55231636	18.40637111	18.12477258	18.17410157	17.97571365	18.06474803	17.6941402	18.25822556
PC 38:5	PC 38:5; PC 18:1_20:4; [M+H]+	PC 18:1_20:4	PC	Complex lipids	C46H82NO8P	1170	LIPp	LipidBlast	SWOKEJBWARJLGN-UHFFFAOYSA-N				arb. unit	22.00476019	22.00757278	21.93032262	22.03663344	22.83040805	22.74561668	23.22536044	23.12781348	22.94600492	23.26145336	21.58986141	22.52138646	22.97609156	23.02688912	22.49155612	22.15505723	22.87673557	22.22561374	22.54370872	22.69514693	22.63477538	22.53273854	22.85056477	22.97255899	22.25684646	22.2717229	22.47651458	22.76042982	22.49463735	23.36237983	23.00030094	22.87384453	22.75159268	22.75551435	22.4513291	22.96867541
PC 38:4	PC 38:4; PC 18:0_20:4; [M+H]+	PC 18:0_20:4	PC	Complex lipids	C46H84NO8P	1174	LIPp	LipidBlast	HAKKEJDMTIQLJH-UHFFFAOYSA-N				arb. unit	22.75356301	23.96462616	24.24812866	24.55538031	25.10148011	24.82582073	25.42066943	25.18783731	25.49473784	25.47947879	24.24217495	24.80397652	24.94198048	25.0855939	23.90353942	24.77885452	25.17266422	24.79766237	24.05781403	25.15188119	25.04422838	24.99615045	25.3459122	25.22614282	24.63326998	24.73089548	25.08461256	25.2825647	25.06347211	25.64691514	25.47500599	25.14706453	25.25955619	24.0644303	24.98819116	25.49046801
PC 38:3	PC 38:3; PC 18:0_20:3; [M+H]+	PC 18:0_20:3	PC	Complex lipids	C46H86NO8P	1181	LIPp	LipidBlast	LLUINWFQEIMZRU-UHFFFAOYSA-N				arb. unit	18.15958066	18.49660025	19.00081978	18.82643366	19.24882864	18.98634205	19.19519196	19.66834487	18.67364724	18.97753428	17.94928528	18.46569792	19.41601197	19.40405842	18.64333481	18.30544281	19.05269275	18.78920566	18.4886757	18.72699974	18.54486258	19.18735932	19.18789088	18.80476441	18.72027432	18.16271585	18.4110061	18.75462984	18.84116197	19.4216519	19.10594686	18.64154377	19.0618168	18.8527398	18.7322635	18.60587735
PC 38:2	PC 38:2; PC 18:0_20:2; [M+H]+	PC 18:0_20:2	PC	Complex lipids	C46H88NO8P	1188	LIPp	LipidBlast	ZQLPLCXRBVPKGP-UHFFFAOYSA-N				arb. unit	17.01878698	17.37503943	18.07957853	17.70514637	18.52692709	18.06461121	18.39685142	18.69899286	17.77857128	18.3608128	17.00974116	17.69598267	18.59289132	18.76128501	17.95555342	18.10825899	18.37406307	18.01322997	17.73537092	18.30967618	17.74840908	18.33501082	18.58589778	18.21687372	17.95256495	17.50684992	17.68664414	17.97134708	18.02413867	18.53577656	18.21914961	18.13810177	18.31258165	18.10659872	17.7572728	17.72766125
PC 39:4	PC 39:4; PC 19:0_20:4; [M+H]+	PC 19:0_20:4	PC	Complex lipids	C47H86NO8P	1210	LIPp	LipidBlast	QUWIPEXOTVGONJ-UHFFFAOYSA-N				arb. unit	0	0	0	0	0	0	0	0	0	0	0	0	0	0	0	0	0	0	0	0	0	0	0	0	0	0	0	0	0	0	0	0	0	0	0	0
PC 40:6	PC 40:6; PC 20:2_20:4; [M+H]+	PC 20:2_20:4	PC	Complex lipids	C48H84NO8P	1235	LIPp	LipidBlast	DWNZYUCWYBDRIX-UHFFFAOYSA-N				arb. unit	18.22222416	18.81326764	18.66188941	19.04168589	19.65884081	19.40713704	19.78654085	19.8909218	19.67859326	19.89196759	18.13362389	19.04412459	19.52505429	20.03056342	19.44980356	19.41592122	19.74474024	19.70986295	18.94900308	19.74982852	19.50138822	19.13529595	19.51299117	19.60581407	18.31903699	18.928741	18.89983778	19.68384275	19.01165586	20.19013212	20.11870159	19.46095377	19.73472781	19.2755221	19.49591552	19.14545456
PC 40:5	PC 40:5; PC 18:0_22:5; [M+H]+	PC 18:0_22:5	PC	Complex lipids	C48H86NO8P	1242	LIPp	LipidBlast	MAAMGQXOTCBPFS-UHFFFAOYSA-N				arb. unit	18.99867581	18.71159304	19.01882229	19.35254566	19.79967213	19.27759389	20.24238679	20.1075734	20.27214907	20.00111539	18.90668218	19.49663536	20.14648664	20.18301742	19.80502902	19.6260316	19.98100278	19.70542146	19.55594651	19.97606201	19.70123369	19.68239971	19.7456612	19.93881431	19.02051611	18.95905105	19.39606119	19.69126473	19.53302168	20.41990773	20.22174523	19.7574128	19.88019782	19.88590933	19.83952675	19.77073647
PC 40:2	PC 40:2; [M+H]+	PC 40:2	PC	Complex lipids	C48H92NO8P	1258	LIPp	LipidBlast	AEUCYCQYAUFAKH-UHFFFAOYSA-N				arb. unit	0	0	0	0	0	0	0	0	0	0	0	0	0	0	0	0	0	0	0	0	0	0	0	0	0	0	0	0	0	0	0	0	0	0	0	0
PC 40:1	PC 40:1; [M+H]+	PC 40:1	PC	Complex lipids	C48H94NO8P	1262	LIPp	LipidBlast	AWZDTGDSDIBXAE-UHFFFAOYSA-N				arb. unit	0	0	0	0	0	0	0	0	0	0	0	0	0	0	0	0	0	0	0	0	0	0	0	0	0	0	0	0	0	0	0	0	0	0	0	0
PC 41:1	PC 41:1; [M+H]+	PC 41:1	PC	Complex lipids	C49H96NO8P	1289	LIPp	LipidBlast	JVEVIXHBJOXTGC-UHFFFAOYSA-N				arb. unit	0	0	0	0	0	0	0	0	0	0	0	0	0	0	0	0	0	0	0	0	0	0	0	0	0	0	0	0	0	0	0	0	0	0	0	0
PC 42:5	PC 42:5; PC 22:1_20:4; [M+H]+	PC 22:1_20:4	PC	Complex lipids	C50H90NO8P	1298	LIPp	LipidBlast	WEJRANQJEZOPOW-UHFFFAOYSA-N				arb. unit	17.21300926	16.84082709	16.74873009	17.18869508	18.00703274	17.52585722	18.3275965	18.15326008	18.0976721	18.24814532	16.58581345	17.44495016	17.94859537	17.96504584	17.70509911	17.25216646	17.64941758	17.44747879	17.43369138	17.69422184	17.4937851	17.55745622	17.80971162	17.65761154	17.046378	17.07481046	17.34481602	17.60569653	17.38412605	18.19064939	18.01067561	17.76010267	17.80102625	17.57301102	17.59351514	16.86292788
PC 42:4 (2)	PC 42:4 (2); [M+H]+	PC 42:4	PC	Complex lipids	C50H92NO8P	1305	LIPp	LipidBlast	KHOVKQMSIYOOCG-UHFFFAOYSA-N				arb. unit	0	0	0	0	0	0	0	0	0	0	0	0	0	0	0	0	0	0	0	0	0	0	0	0	0	0	0	0	0	0	0	0	0	0	0	0
PC 42:4 (1)	PC 42:4 (1); [M+H]+	PC 42:4	PC	Complex lipids	C50H92NO8P	1306	LIPp	LipidBlast	KHOVKQMSIYOOCG-UHFFFAOYSA-N				arb. unit	15.90914305	15.74196725	15.90822841	15.08787716	16.85785953	16.45429929	16.81923108	17.04848687	17.01154395	17.19130987	15.46128759	16.4083795	16.85486838	17.00364967	16.61318515	16.08679969	16.32792099	16.17985079	16.09749723	16.1290616	16.09341756	16.34111918	16.55296923	16.45047025	16.07453872	16.09741492	16.08789787	16.50712875	16.21939544	16.85299271	16.94528379	16.65077129	16.62086415	16.69784993	16.1983683	16.80077354
PC 42:2	PC 42:2; PC 24:0_18:2; [M+H]+	PC 24:0_18:2	PC	Complex lipids	C50H96NO8P	1316	LIPp	LipidBlast	IIGQXTIUKKRHCT-UHFFFAOYSA-N				arb. unit	0	0	0	0	0	0	0	0	0	0	0	0	0	0	0	0	0	0	0	0	0	0	0	0	0	0	0	0	0	0	0	0	0	0	0	0
PC 42:1	PC 42:1; [M+H]+	PC 42:1	PC	Complex lipids	C50H98NO8P	1320	LIPp	LipidBlast	RPFJUYGHQKYVGN-UHFFFAOYSA-N				arb. unit	0	0	0	0	0	0	0	0	0	0	0	0	0	0	0	0	0	0	0	0	0	0	0	0	0	0	0	0	0	0	0	0	0	0	0	0
PC 44:8	PC 44:8; [M+H]+	PC 44:8	PC	Complex lipids	C52H88NO8P	1351	LIPp	LipidBlast	OWKJOILEORWVEV-UHFFFAOYSA-N				arb. unit	14.26546854	12.87690059	13.88292957	15.55931734	15.66353031	15.46620395	16.45622606	16.31116292	16.17482818	16.32229788	14.38451396	15.74945047	16.07771283	16.30892557	15.63781354	15.13506795	15.86418614	15.08372862	16.02444712	15.68740302	15.58493315	15.56045226	15.81613367	15.75525272	15.15568789	14.93041395	15.90479924	16.18588203	15.85669299	16.82714419	16.49318309	15.90211599	15.88838653	16.0332294	15.47481499	16.26896226
PC 44:5	PC 44:5; [M+H]+	PC 44:5	PC	Complex lipids	C52H94NO8P	1358	LIPp	LipidBlast	XNFCYBGYOTUEKW-UHFFFAOYSA-N				arb. unit	0	0	0	0	0	0	0	0	0	0	0	0	0	0	0	0	0	0	0	0	0	0	0	0	0	0	0	0	0	0	0	0	0	0	0	0
PC 44:4	PC 44:4; [M+H]+	PC 44:4	PC	Complex lipids	C52H96NO8P	1364	LIPp	LipidBlast	VJSOACABTXELFU-UHFFFAOYSA-N				arb. unit	0	0	0	0	0	0	0	0	0	0	0	0	0	0	0	0	0	0	0	0	0	0	0	0	0	0	0	0	0	0	0	0	0	0	0	0
PE 31:0	PE 31:0; PE 15:0_16:0; [M-H]-	PE 15:0_16:0	PE	Complex lipids	C36H72NO8P	816	LIPn	LipidBlast	DCIHLTIBNFDPMW-UHFFFAOYSA-N				arb. unit	0	0	0	0	0	0	0	0	0	0	0	0	0	0	0	0	0	0	0	0	0	0	0	0	0	0	0	0	0	0	0	0	0	0	0	16.51330352
PE 32:1	PE 32:1; PE 16:0_16:1; [M-H]-	PE 16:0_16:1	PE	Complex lipids	C37H72NO8P	833	LIPn	LipidBlast	CZOSTDZGCCEZTJ-UHFFFAOYSA-N				arb. unit	16.39171349	15.79892738	16.3337843	16.19873278	17.08705877	17.02631811	17.00908504	17.42248367	16.70389006	17.04131692	15.75164866	16.17348195	16.77483852	17.16750635	16.20941529	16.61060676	16.75504404	16.46160734	16.01835234	16.4773472	16.29752532	16.81295441	16.83812057	16.22605464	16.41323124	16.1418876	15.83461918	16.47562262	16.70929925	16.892104	16.87517339	16.18827975	16.55103229	16.37400362	16.45702811	16.05619315
PE 34:4	PE 34:4; PE 14:0_20:4; [M-H]-	PE 14:0_20:4	PE	Complex lipids	C39H70NO8P	890	LIPn	LipidBlast	MNVGUNLOWKLLFC-UHFFFAOYSA-N				arb. unit	0	0	0	0	0	0	0	0	0	0	0	0	0	0	0	0	0	0	0	0	0	0	0	0	0	0	0	0	0	0	0	0	0	0	0	0
PE 34:3	PE 34:3; PE 16:1_18:2; [M-H]-	PE 16:1_18:2	PE	Complex lipids	C39H72NO8P	894	LIPn	LipidBlast	SSRRIJSEUKHYFB-UHFFFAOYSA-N				arb. unit	12.50009495	12.39151212	12.19660213	15.5195134	12.60107434	13.034713	12.15101654	13.169925	13.66711154	12.88550573	12.46326892	12.08181628	11.96722626	12.75718163	12.27262978	13.14481754	13.14481754	13.14481754	11.84038455	15.58880246	12.46071185	12.46071185	12.46071185	11.97369737	12.66777684	12.46199095	12.46199095	12.46199095	12.46199095	12.46199095	12.29375901	12.03101191	12.0406322	12.36440828	13.37951375	0
PE 34:2	PE 34:2; PE 16:0_18:2; [M-H]-	PE 16:0_18:2	PE	Complex lipids	C39H74NO8P	898	LIPn	LipidBlast	HBZNVZIRJWODIB-UHFFFAOYSA-N				arb. unit	17.11210347	17.13295151	17.67033122	17.30202303	18.09384565	17.90727212	17.68548112	18.21020045	17.24762161	17.9211959	16.45365647	17.49358967	17.90971147	18.19630915	17.22076563	17.61020302	17.70322093	17.42229477	17.19451641	17.61996918	17.10199618	17.96770472	17.98064724	17.33249991	17.74730793	16.93575208	16.71917488	17.3681057	17.29622616	17.91811203	17.65652961	17.28272648	17.39097501	17.24023233	17.12253482	16.85668084
PE 34:1	PE 34:1; PE 16:0_18:1; [M-H]-	PE 16:0_18:1	PE	Complex lipids	C39H76NO8P	902	LIPn	LipidBlast	FHQVHHIBKUMWTI-UHFFFAOYSA-N				arb. unit	19.50502454	18.94066344	19.35289476	19.38563073	20.21894157	19.95939072	20.29510637	20.42605382	20.02639916	20.35981496	18.75525924	19.3713704	20.09933882	20.44270461	19.59916463	19.87015247	19.95954921	19.87447562	19.3446145	19.90857733	19.48547754	20.13375557	20.21510873	19.65230757	19.55328617	19.17506218	19.39671347	19.83541206	19.98557097	20.2915552	20.41632954	19.71084342	20.03870871	19.79539762	19.89963572	19.52942865
PE 36:6	PE 36:6; PE 14:0_22:6; [M-H]-	PE 14:0_22:6	PE	Complex lipids	C41H70NO8P	948	LIPn	LipidBlast	XQLJDXRKMXWECX-UHFFFAOYSA-N				arb. unit	12.20518233	11.95310515	12.68977963	13.73269742	14.18928406	14.15647815	14.26751824	14.57506646	14.1403505	14.72360762	11.72366094	12.90632693	14.18115226	14.75196241	12.54858112	13.02807872	14.38424412	12.85096815	13.91830423	13.50146403	13.82575383	14.00044021	13.98708633	13.95963976	13.50233458	12.58237724	13.37883671	13.47801117	14.20548782	14.71123677	14.712527	13.66444728	13.48280796	13.61723786	12.65910396	13.32389918
PE 36:4	PE 36:4; PE 16:0_20:4; [M-H]-	PE 16:0_20:4	PE	Complex lipids	C41H74NO8P	960	LIPn	LipidBlast	NQIMLWFRWGTTOZ-UHFFFAOYSA-N				arb. unit	19.0785209	18.60866994	18.81389077	18.74792088	19.61207477	19.53411097	19.92588616	19.93868368	19.74883817	20.04511572	18.3954128	19.19164241	19.88928262	19.96015752	19.24665943	19.21148672	19.6190414	19.23048256	19.08645763	19.37917104	19.37265467	19.48969707	19.79963894	19.43494784	19.13963878	19.03708842	19.10815177	19.45659305	19.51104225	19.98158819	20.05065378	19.56079555	19.57972657	19.61814888	19.5852083	19.98559877
PE 36:2	PE 36:2; PE 18:1_18:1; [M-H]-	PE 18:1_18:1	PE	Complex lipids	C41H78NO8P	966	LIPn	LipidBlast	MWRBNPKJOOWZPW-UHFFFAOYSA-N				arb. unit	18.03852252	18.2141341	18.95146686	18.22751254	19.37741602	19.02054324	18.80232703	19.47647923	18.28522158	18.79601742	17.70512611	18.4930306	19.24032085	19.48734939	18.51082983	19.01601932	18.97684657	18.76177196	18.33096938	18.90014745	18.14499673	19.26583706	19.1171383	18.71830209	18.93380878	17.93740831	17.99976884	18.27265712	18.82287576	18.99125333	18.75300777	18.49777389	18.82267663	18.53061208	18.34845154	18.18100177
PE 36:1	PE 36:1; PE 18:0_18:1; [M-H]-	PE 18:0_18:1	PE	Complex lipids	C41H80NO8P	969	LIPn	LipidBlast	JQKOHRZNEOQNJE-UHFFFAOYSA-N				arb. unit	19.27896437	18.47531387	18.91345336	19.03867523	19.95026256	19.51202861	19.90237806	20.01322179	19.47795783	20.00735583	18.37514976	19.04740619	19.60203187	20.02991131	18.9769724	19.6766854	19.75023919	19.69789573	18.77907808	19.61552008	19.27118487	19.80837349	20.0157458	19.34836292	19.23273476	18.85010136	19.20357981	19.43838984	19.63308391	19.98061796	20.24285776	19.21515851	19.77394567	19.19473041	19.54160713	19.35187741
PE 37:2	PE 37:2; PE 19:0_18:2; [M-H]-	PE 19:0_18:2	PE	Complex lipids	C42H80NO8P	1000	LIPn	LipidBlast	SBVNTISGMCSXLX-UHFFFAOYSA-N				arb. unit	0	0	0	0	0	0	0	0	0	0	0	0	0	0	0	0	0	0	0	0	0	0	0	0	0	0	0	0	0	0	0	0	0	0	0	0
PE 38:6 (1)	PE 38:6 (1); PE 18:2_20:4; [M-H]-	PE 18:2_20:4	PE	Complex lipids	C43H74NO8P	1015	LIPn	LipidBlast	VFHZIDQZQBGNBH-UHFFFAOYSA-N				arb. unit	17.01894994	14.26850545	14.07355583	13.04661247	14.44022033	15.73708887	15.75211927	16.06282615	12.82793808	14.41706135	14.08431013	14.08431013	14.08431013	14.08431013	14.08431013	13.25369978	14.28655776	13.74188827	12.9199806	14.10599033	13.78958459	14.27670602	10.90914305	13.04865715	14.83550766	14.08431013	14.08431013	14.08431013	12.64069684	15.55296923	13.72940832	12.55506839	14.22573464	13.79958519	13.76492341	14.88955149
PE 38:6 (2)	PE 38:6 (2); PE 16:0_22:6; [M-H]-	PE 16:0_22:6	PE	Complex lipids	C43H74NO8P	1016	LIPn	LipidBlast	MPWUZHVZZKSTPV-UHFFFAOYSA-N				arb. unit	20.04120995	19.4012337	19.42237485	19.5636953	20.3164539	20.35070507	20.84216002	20.71493638	20.66067753	20.81726709	19.32667306	20.19232292	20.52197513	20.68705098	20.23963698	20.046374	20.59924183	20.16289406	20.12929434	20.35524785	20.24327279	20.3295095	20.50569043	20.4136176	19.90866968	19.98036414	20.04638999	20.48556107	20.30766332	20.87754626	21.08510998	20.5224369	20.6793057	20.59061081	20.47716831	20.7737622
PE 38:5	PE 38:5; PE 18:1_20:4; [M-H]-	PE 18:1_20:4	PE	Complex lipids	C43H76NO8P	1021	LIPn	LipidBlast	ZYMZKMQPPJPQHY-UHFFFAOYSA-N				arb. unit	19.60050097	19.21143206	19.62868048	19.23508165	20.07477911	20.02405883	19.92871932	20.38773653	19.4222537	20.13781293	18.74892987	19.39339255	20.18648304	20.33263758	19.4826327	19.70461122	19.80288234	19.68740815	19.41988408	19.75727443	19.48398302	20.07208418	20.2389831	19.69114884	19.80139577	19.22461646	19.2813641	19.58499002	19.76826349	20.14155711	19.99265764	19.78707197	19.7175961	19.60464733	19.72946807	20.01875031
PE 38:4	PE 38:4; PE 18:0_20:4; [M-H]-	PE 18:0_20:4	PE	Complex lipids	C43H78NO8P	1024	LIPn	LipidBlast	YEHAZLUVAZKVRO-UHFFFAOYSA-N				arb. unit	21.36591764	20.8333225	21.09814134	21.16012686	21.97459454	21.67074138	22.43695802	22.15876715	22.21590028	22.40771744	20.8284813	21.56205093	22.08444153	22.2301785	21.76185067	21.62794215	22.09738084	21.78276551	21.62357388	21.89494577	21.83548415	21.93705695	22.12503503	21.92529836	21.53273782	21.29361927	21.66363758	22.01852417	21.98466287	22.41744643	22.5996146	22.11152924	22.19900399	22.06006985	21.97553489	22.487829
PE 38:3	PE 38:3; PE 18:0_20:3; [M-H]-	PE 18:0_20:3	PE	Complex lipids	C43H80NO8P	1028	LIPn	LipidBlast	MSYFXMJDQLPRGO-UHFFFAOYSA-N				arb. unit	15.44735771	15.33866675	15.5484306	14.47529012	16.02243284	15.41336348	16.20051551	16.80945414	15.06018928	15.91197707	10.24792751	11.50729912	16.00520785	16.79896534	15.86520163	15.61318515	15.40975554	15.2818576	14.37211686	15.52750755	11.70735913	16.2903069	16.33135435	16.23071474	15.94500939	14.13225872	14.00110027	15.93771864	13.85681455	11.96181141	14.68540583	15.71775674	13.40354468	14.67413708	14.67978246	15.46376382
PE 38:2	PE 38:2; PE 18:0_20:2; [M-H]-	PE 18:0_20:2	PE	Complex lipids	C43H82NO8P	1037	LIPn	LipidBlast	WYDGEVICLIVPEG-UHFFFAOYSA-N				arb. unit	11.48028532	13.49034951	15.00785949	14.18943851	14.96429574	14.89548061	14.23054588	15.45352787	14.60098726	13.86631302	12.9558315	15.44015543	14.98406237	15.72600523	14.27022231	15.13266038	15.24629525	13.22836778	16.1126024	14.67098812	12.58988518	14.37463199	14.97969313	14.88997921	15.87932	12.54303182	12.41098127	12.94617524	14.83036665	13.64813285	13.24940979	12.62890115	13.78535029	13.71188203	12.63117706	14.21120389
PE 38:1	PE 38:1; PE 18:0_20:1; [M-H]-	PE 18:0_20:1	PE	Complex lipids	C43H84NO8P	1041	LIPn	LipidBlast	DBYSGBYABPVNGO-UHFFFAOYSA-N				arb. unit	0	0	0	0	0	0	0	0	0	0	0	0	0	0	0	0	0	0	0	0	0	0	0	0	0	0	0	0	0	0	0	0	0	0	0	0
PE 39:6	PE 39:6; PE 17:0_22:6; [M-H]-	PE 17:0_22:6	PE	Complex lipids	C44H76NO8P	1051	LIPn	LipidBlast	WVGREBRFGJNLSB-UHFFFAOYSA-N				arb. unit	0	0	0	0	0	0	0	0	0	0	0	0	0	0	0	0	0	0	0	0	0	0	0	0	0	0	0	0	0	0	0	0	0	0	0	0
PE 39:4	PE 39:4; PE 19:0_20:4; [M-H]-	PE 19:0_20:4	PE	Complex lipids	C44H80NO8P	1060	LIPn	LipidBlast	OFDOGRFSVOUXHN-UHFFFAOYSA-N				arb. unit	0	0	0	0	0	0	0	0	0	0	0	0	0	0	0	0	0	0	0	0	0	0	0	0	0	0	0	0	0	0	0	0	0	0	0	0
PE 40:8	PE 40:8; PE 18:2_22:6; [M-H]-	PE 18:2_22:6	PE	Complex lipids	C45H74NO8P	1071	LIPn	LipidBlast	HIZMZVSEIXACMP-UHFFFAOYSA-N				arb. unit	13.76009617	12.7856568	13.1864238	13.50158842	14.9279631	13.41692944	14.82669744	14.82669744	14.69930133	14.87291531	14.92768538	14.37320502	15.10901442	15.21006248	14.72024426	12.83782501	11.97513146	11.91101741	14.13554898	13.65340492	12.6891244	14.79136641	13.42940674	14.40806432	12.68934285	12.51889899	13.29705955	12.0664256	13.79978753	14.79279029	15.05091146	15.05727256	15.36149834	14.89524392	13.86843676	14.15157156
PE 40:6	PE 40:6; PE 18:0_22:6; [M-H]-	PE 18:0_22:6	PE	Complex lipids	C45H78NO8P	1081	LIPn	LipidBlast	XYYHNDVKALDFHQ-UHFFFAOYSA-N				arb. unit	18.89743484	18.76600473	19.05280417	18.69660083	19.86983479	19.38670033	20.27132624	19.91172698	20.14456116	20.08807003	18.8458606	19.77339842	20.08872873	19.9946048	20.18274835	19.57976524	20.09541892	19.63822907	19.77607956	19.86201677	19.8124296	19.82410726	19.97305128	20.09733261	19.53881223	19.36565177	19.68762173	20.01054176	19.73676856	20.16894016	20.35037595	20.21801921	20.18348637	20.43009212	19.87340206	20.46483886
PE 40:5	PE 40:5; PE 18:0_22:5; [M-H]-	PE 18:0_22:5	PE	Complex lipids	C45H80NO8P	1085	LIPn	LipidBlast	KYERVKWKQQBRQB-UHFFFAOYSA-N				arb. unit	19.71552971	18.44705093	18.85567454	19.37161289	19.89352818	19.43316975	20.27075727	19.9285603	20.15909649	20.22893492	18.82850222	19.48849723	19.89542736	20.22979753	19.8988641	19.57734215	20.07829807	19.80081461	19.44598073	20.04452353	19.66033022	19.88920537	20.04576766	19.56560974	19.4030474	19.08692146	19.65266119	19.78110513	19.79771376	20.21378654	20.47001634	19.98546535	20.04311943	19.88698553	19.9298623	20.45668729
PE 40:4	PE 40:4; PE 18:0_22:4; [M-H]-	PE 18:0_22:4	PE	Complex lipids	C45H82NO8P	1090	LIPn	LipidBlast	TVACGFJBGVEGCR-UHFFFAOYSA-N				arb. unit	18.81263798	18.01648731	18.48751819	18.44830589	19.40170452	19.07884661	19.78696034	19.61867765	19.63536209	19.77938593	18.24815459	19.09957383	19.58434782	19.64201819	19.19765105	18.93807773	19.33374936	19.13142996	18.80189146	19.25043953	19.11784091	19.41549009	19.71471675	19.30651567	18.76600473	18.77014767	19.18734482	19.53306542	19.24038142	19.91638101	20.04096657	19.53515955	19.64673448	19.46083581	19.44320663	19.86423905
PEtOH 34:2	PEtOH 34:2; PEtOH 16:0_18:2; [M-H]-	PEtOH 16:0_18:2	PEtOH	Complex lipids	C39H73O8P	861	LIPn	LipidBlast	PVQVBWDPYRLAQO-UHFFFAOYSA-N				arb. unit	0	0	0	0	0	0	0	0	0	0	0	0	0	0	0	0	0	0	0	0	0	0	0	0	0	0	0	0	0	0	0	0	0	0	0	0
PEtOH 34:1	PEtOH 34:1; PEtOH 16:0_18:1; [M-H]-	PEtOH 16:0_18:1	PEtOH	Complex lipids	C39H75O8P	870	LIPn	LipidBlast	JCABVIFDXFFRMT-UHFFFAOYSA-N				arb. unit	0	0	0	0	0	0	0	0	0	0	0	0	0	0	0	0	0	0	0	0	0	0	0	0	0	0	0	0	0	0	0	0	0	0	0	0
PEtOH 36:2	PEtOH 36:2; PEtOH 18:0_18:2; [M-H]-	PEtOH 18:0_18:2	PEtOH	Complex lipids	C41H77O8P	935	LIPn	LipidBlast	GIHVNXHYAIKGGD-UHFFFAOYSA-N				arb. unit	0	0	0	0	0	0	0	0	0	0	0	0	0	0	0	0	0	0	0	0	0	0	0	0	0	0	0	0	0	0	0	0	0	0	0	0
PG 30:0	PG 30:0; PG 14:0_16:0; [M-H]-	PG 14:0_16:0	PG	Complex lipids	C36H71O10P	845	LIPn	LipidBlast	ZAXBYLHGBBMAAY-UHFFFAOYSA-N				arb. unit	0	0	0	0	0	0	0	0	0	0	0	0	0	0	0	0	0	0	0	0	0	0	0	0	0	0	0	0	0	0	0	0	0	0	0	0
PG 32:1	PG 32:1; PG 16:0_16:1; [M-H]-	PG 16:0_16:1	PG	Complex lipids	C38H73O10P	909	LIPn	LipidBlast	NOFOTAHTYLXZNV-UHFFFAOYSA-N				arb. unit	0	0	0	0	0	0	0	0	0	0	0	0	0	0	0	0	0	0	0	0	0	0	0	0	0	0	0	0	0	0	0	0	0	0	0	0
PG 32:0	PG 32:0; PG 16:0_16:0; [M-H]-	PG 16:0_16:0	PG	Complex lipids	C38H75O10P	915	LIPn	LipidBlast	BIABMEZBCHDPBV-UHFFFAOYSA-N				arb. unit	15.09110476	14.86011703	15.02487994	15.02475011	15.08700695	14.77164421	15.26664016	15.46409899	15.37626108	15.36433988	14.66205637	14.67595703	13.39057204	15.82642435	14.66902344	14.85038221	14.90843953	15.2039597	14.80448399	15.08455928	14.88955149	15.12730923	15.38299546	14.83836683	14.82092685	14.67623258	15.06343722	15.48167332	15.46878312	15.69745631	15.60504539	14.84008945	14.91732546	14.86384749	15.28641337	15.52976605
PG 34:2 (1)	PG 34:2 (1); PG 16:0_18:2; [M-H]-	PG 16:0_18:2	PG	Complex lipids	C40H75O10P	972	LIPn	LipidBlast	ATBOMIWRCZXYSZ-UHFFFAOYSA-N				arb. unit	15.43048522	15.24179699	15.3185075	15.26700609	15.22859325	15.57875596	15.14326362	15.25432742	15.34710227	15.30794787	15.28486024	15.11605962	15.38394049	15.44210116	15.19832993	15.45625815	15.20170277	15.06398485	15.50410516	15.22275717	15.36293693	15.15817574	15.27939294	15.09044328	15.03686045	14.96276048	15.19260105	15.34398375	15.31337908	15.53366433	15.34654836	15.41821499	15.41121304	15.31698856	15.41976272	15.42737832
PG 34:2 (2)	PG 34:2 (2); PG 16:0_18:2; [M-H]-	PG 16:0_18:2	PG	Complex lipids	C40H75O10P	973	LIPn	LipidBlast	ATBOMIWRCZXYSZ-UHFFFAOYSA-N				arb. unit	13.63967986	12.9569206	12.83249448	11.60316268	13.07146236	12.47446646	12.70757483	13.19660213	12.02271457	13.00105627	12.99346916	12.99346916	13.33287573	12.99346916	11.02928723	11.40886044	12.17180229	12.46964182	12.32839444	12.87305955	11.21127995	13.03411115	12.8153833	12.85739789	12.12315143	11.28019079	12.0409746	12.10852446	12.07514484	14.0415736	12.18518517	11.94068065	12.06002035	12.99541385	12.79968636	11.48784003
PG 34:1	PG 34:1; PG 16:0_18:1; [M-H]-	PG 16:0_18:1	PG	Complex lipids	C40H77O10P	979	LIPn	LipidBlast	PAZGBAOHGQRCBP-UHFFFAOYSA-N				arb. unit	17.69782279	17.10788113	17.14294466	17.29224074	18.03994716	17.87469924	18.72528304	18.58908053	18.56382934	18.73661333	16.84319727	17.90029489	18.15065467	18.35997256	17.67327456	17.32453217	18.25840961	17.68284375	17.85941952	18.01994901	17.99149417	17.76985075	18.08002636	18.22151632	17.3161224	17.60994341	17.76103823	18.12803461	17.96020561	18.60880708	18.57840955	18.07270834	18.08719865	18.19443465	17.81601489	18.11339626
PG 35:2	PG 35:2; PG 17:0_18:2; [M-H]-	PG 17:0_18:2	PG	Complex lipids	C41H77O10P	1009	LIPn	LipidBlast	ACCMTWPZHHWOQK-UHFFFAOYSA-N				arb. unit	0	0	0	0	0	0	0	0	0	0	0	0	0	0	0	0	0	0	0	0	0	0	0	0	0	0	0	0	0	0	0	0	0	0	0	0
PG 36:4 (1)	PG 36:4 (1); PG 18:2_18:2; [M-H]-	PG 18:2_18:2	PG	Complex lipids	C42H75O10P	1032	LIPn	LipidBlast	AKWGRDPPGYFWIW-UHFFFAOYSA-N				arb. unit	0	0	0	0	0	0	0	0	0	0	0	0	0	0	0	0	0	0	0	0	0	0	0	0	0	0	0	0	0	0	0	0	0	0	0	0
PG 36:4 (2)	PG 36:4 (2); PG 16:0_20:4; [M-H]-	PG 16:0_20:4	PG	Complex lipids	C42H75O10P	1033	LIPn	LipidBlast	OSLKKANICVMRGE-UHFFFAOYSA-N				arb. unit	11.56843119	11.56843119	11.56843119	11.14210706	11.9432474	12.62433855	13.45994385	13.20043888	13.90970561	13.942881	10.76983784	12.63254088	13.20028561	13.25044647	13.02669633	12.77190208	12.77190208	12.77190208	12.98441846	12.02548566	13.07531201	12.70692764	12.13538865	13.18611424	12.3777528	12.30463652	12.16490693	12.76570049	12.32192809	14.12258537	14.08256489	13.40806432	13.00140819	13.94187292	13.26737193	14.13971122
PG 36:3	PG 36:3; PG 18:1_18:2; [M-H]-	PG 18:1_18:2	PG	Complex lipids	C42H77O10P	1039	LIPn	LipidBlast	FSVTVWTVWNNIQX-UHFFFAOYSA-N				arb. unit	0	0	0	0	0	0	0	0	0	0	0	0	0	0	0	0	0	0	0	0	0	0	0	0	0	0	0	0	0	0	0	0	0	0	0	0
PG 36:2	PG 36:2; PG 18:1_18:1; [M-H]-	PG 18:1_18:1	PG	Complex lipids	C42H79O10P	1043	LIPn	LipidBlast	DSNRWDQKZIEDDB-UHFFFAOYSA-N				arb. unit	12.00369358	12.17305246	10.96794671	11.81177606	12.74651432	13.78269113	13.35342254	13.28713519	14.11309098	14.37374879	13.21431912	12.83308774	13.98628649	13.51557665	12.50729912	13.07338847	13.07338847	13.07338847	13.07338847	13.07338847	12.90538701	18.87687362	14.05587553	13.04950825	13.63871872	12.6976192	13.09687984	12.6976192	12.6976192	11.19660213	13.84735102	13.77241768	14.26172766	12.08878824	12.18518517	14.4621188
PG 36:1	PG 36:1; PG 18:0_18:1; [M-H]-	PG 18:0_18:1	PG	Complex lipids	C42H81O10P	1046	LIPn	LipidBlast	ZEFGRNLJASLRBZ-UHFFFAOYSA-N				arb. unit	13.39526635	16.03271301	15.98912836	17.35577262	16.36108706	16.17109859	16.78443037	16.90438766	16.64045678	16.75010504	16.09977927	15.97759297	16.72904978	14.60391606	16.21242039	15.67245297	16.61616112	15.788336	16.65005602	16.40346146	16.1311938	16.36867697	16.47092891	16.42050306	15.97412326	15.42875272	15.64771137	16.05974581	16.34521464	16.64188241	16.35744891	11.3777528	16.27151774	16.38446337	16.18014227	0
PG 38:6 (2)	PG 38:6 (2); PG 16:0_22:6; [M-H]-	PG 16:0_22:6	PG	Complex lipids	C44H75O10P	1087	LIPn	LipidBlast	HUFCXYMYEWLLHT-UHFFFAOYSA-N				arb. unit	0	0	0	0	0	0	0	0	0	0	0	0	0	0	0	0	0	0	0	0	0	0	0	0	0	0	0	0	0	0	0	0	0	0	0	0
PG 38:6 (1)	PG 38:6 (1); PG 18:2_20:4; [M-H]-	PG 18:2_20:4	PG	Complex lipids	C44H75O10P	1088	LIPn	LipidBlast	IOSMTWQOMVSNAG-UHFFFAOYSA-N				arb. unit	0	0	0	0	0	0	0	0	0	0	0	0	0	0	0	0	0	0	0	0	0	0	0	0	0	0	0	0	0	0	0	0	0	0	0	0
PG 38:5	PG 38:5; PG 18:1_20:4; [M-H]-	PG 18:1_20:4	PG	Complex lipids	C44H77O10P	1093	LIPn	LipidBlast	ODHQFFNXKQCMPG-UHFFFAOYSA-N				arb. unit	0	0	0	0	0	0	0	0	0	0	0	0	0	0	0	0	0	0	0	0	0	0	0	0	0	0	0	0	0	0	0	0	0	0	0	0
PG 38:4	PG 38:4; PG 18:0_20:4; [M-H]-	PG 18:0_20:4	PG	Complex lipids	C44H79O10P	1096	LIPn	LipidBlast	JDHPBMPBPWNFFB-UHFFFAOYSA-N				arb. unit	13.50488104	13.50488104	13.50488104	13.50488104	13.50488104	14.03161506	13.57624813	13.0390904	14.37721053	14.55062656	12.67573656	12.67573656	13.72632461	12.64813285	12.67573656	11.76362735	12.58261245	14.03951884	12.52723263	14.01445642	13.19183034	13.47332524	13.47332524	14.2215116	13.47332524	11.90162116	12.89007424	13.4398958	13.83703654	14.83229668	14.2450327	14.15046131	13.53576138	14.15331452	13.56295787	15.25174128
PG 40:8	PG 40:8; PG 18:2_22:6; [M-H]-	PG 18:2_22:6	PG	Complex lipids	C46H75O10P	1126	LIPn	LipidBlast	GMXYXYLCBAOPHA-UHFFFAOYSA-N				arb. unit	0	0	0	0	0	0	0	0	0	0	0	0	0	0	0	0	0	0	0	0	0	0	0	0	0	0	0	0	0	0	0	0	0	0	0	0
PG 42:10	PG 42:10; PG 20:4_22:6; [M-H]-	PG 20:4_22:6	PG	Complex lipids	C48H75O10P	1155	LIPn	LipidBlast	NKKUHWUBWLYVOR-UHFFFAOYSA-N				arb. unit	0	0	0	0	0	0	0	0	0	0	0	0	0	0	0	0	0	0	0	0	0	0	0	0	0	0	0	0	0	0	0	0	0	0	0	12.75154406
PG 44:12	PG 44:12; PG 22:6_22:6; [M-H]-	PG 22:6_22:6	PG	Complex lipids	C50H75O10P	1180	LIPn	LipidBlast	XACKZSRNTPEYBU-UHFFFAOYSA-N				arb. unit	13.47288119	13.47288119	13.47288119	13.47288119	13.47288119	14.52533728	13.2973462	14.39063921	14.29232163	14.08613623	11.62890115	13.11569395	14.15481811	12.98655315	13.05256805	13.24153633	14.44443258	13.65161233	13.26883437	13.47288119	13.83338427	13.2227949	12.53405966	13.31344994	13.65575431	13.47288119	13.47288119	13.47288119	13.47288119	13.47288119	14.28156786	12.93036775	13.36864287	13.88312056	14.23937477	14.09556186
PI 30:0	PI 30:0; PI 14:0_16:0; [M-H]-	PI 14:0_16:0	PI	Complex lipids	C39H75O13P	1063	LIPn	LipidBlast	UOPVDXWZFLMKIL-UHFFFAOYSA-N				arb. unit	0	0	0	0	0	0	0	0	0	0	0	0	0	0	0	0	0	0	0	0	0	0	0	0	0	0	0	0	0	0	0	0	0	0	0	0
PI 32:0	PI 32:0; PI 16:0_16:0; [M-H]-	PI 16:0_16:0	PI	Complex lipids	C41H79O13P	1113	LIPn	LipidBlast	IBUKXRINTKQBRQ-UHFFFAOYSA-N				arb. unit	0	0	0	0	0	0	0	0	0	0	0	0	0	0	0	0	0	0	0	0	0	0	0	0	0	0	0	0	0	0	0	0	0	0	0	0
PI 34:2	PI 34:2; PI 16:0_18:2; [M-H]-	PI 16:0_18:2	PI	Complex lipids	C43H79O13P	1142	LIPn	LipidBlast	BSNJSZUDOMPYIR-UHFFFAOYSA-N				arb. unit	12.64205169	12.48205163	14.40467592	12.52258153	15.56489375	13.5070513	15.1838292	15.76877878	14.70460615	15.49828827	11.10131915	13.04729435	15.59592761	15.78317731	14.84097457	15.11918431	15.60811041	15.24354592	14.57317378	13.51853022	14.91863035	15.71775674	15.7497647	15.40657042	15.42839289	11.17242751	14.58455152	14.96785667	14.93718989	12.82177398	13.51076417	15.39080712	15.57047835	14.87113518	13.08895383	15.64804856
PI 36:4	PI 36:4; PI 16:0_20:4; [M-H]-	PI 16:0_20:4	PI	Complex lipids	C45H79O13P	1170	LIPn	LipidBlast	VWRYMIZQLPXULA-UHFFFAOYSA-N				arb. unit	19.16090792	18.68924728	18.45488964	18.77199555	19.37140869	19.45919345	19.54051403	19.84082555	19.49559352	19.73248379	18.29510525	19.15528766	19.58647882	19.69167708	18.68044538	18.5424349	19.32788153	18.90180674	18.77178282	18.9365028	18.87357028	19.03129197	19.13537362	19.30889225	18.57652863	18.07292811	18.83456981	19.1312742	18.81851977	19.83953905	19.56927155	19.41315478	19.32605857	19.3657436	19.30160336	18.74541172
PI 36:2	PI 36:2; PI 18:0_18:2; [M-H]-	PI 18:0_18:2	PI	Complex lipids	C45H83O13P	1175	LIPn	LipidBlast	KZVRAFHIKMDULK-UHFFFAOYSA-N				arb. unit	0	0	0	0	0	0	0	0	0	0	0	0	0	0	0	0	0	0	0	0	0	0	0	0	0	0	0	0	0	0	0	0	0	0	0	0
PI 36:1	PI 36:1; PI 18:0_18:1; [M-H]-	PI 18:0_18:1	PI	Complex lipids	C45H85O13P	1178	LIPn	LipidBlast	YOBFISPJJWPPTK-UHFFFAOYSA-N				arb. unit	0	0	0	0	0	0	0	0	0	0	0	0	0	0	0	0	0	0	0	0	0	0	0	0	0	0	0	0	0	0	0	0	0	0	0	0
PI 38:6 (1)	PI 38:6 (1); PI 18:2_20:4; [M-H]-	PI 18:2_20:4	PI	Complex lipids	C47H79O13P	1195	LIPn	LipidBlast	IDBHHLONPONREV-UHFFFAOYSA-N				arb. unit	12.70649602	11.36303963	13.38990017	10.80493767	14.22181366	13.50158842	14.53685428	14.10599033	14.42855646	14.64565843	14.61214858	13.24570125	14.95496872	15.05392588	14.1616043	14.02574517	14.9774141	14.05553665	12.37068741	14.14569337	14.22626165	14.27000325	14.90284614	13.55158811	13.7984718	13.67468883	13.40886044	13.836149	13.49285462	14.28359483	14.789177	15.09060867	14.76549331	14.372457	14.50779464	14.98076437
PI 38:6 (2)	PI 38:6 (2); PI 16:0_22:6; [M-H]-	PI 16:0_22:6	PI	Complex lipids	C47H79O13P	1196	LIPn	LipidBlast	FPHAZHKZJQOPBU-UHFFFAOYSA-N				arb. unit	11.37612539	11.37612539	11.37612539	10.81858218	13.64441963	13.47256393	13.84852514	14.01035327	14.37442822	14.34207467	12.35204343	13.25989035	13.973518	14.40992124	12.45327063	11.27844946	14.13314221	13.01941698	13.24287637	13.90792341	11.67065625	13.30620413	14.07280253	13.55470875	13.33552993	11.73640193	13.24198315	13.77653584	12.47725232	14.11634396	14.53958293	13.45030915	13.66644594	13.8027183	13.52759918	12.97781654
PI 38:5	PI 38:5; PI 18:1_20:4; [M-H]-	PI 18:1_20:4	PI	Complex lipids	C47H81O13P	1198	LIPn	LipidBlast	XGZVRASBCZTHNO-UHFFFAOYSA-N				arb. unit	19.53986876	18.94276934	19.14030306	19.00361398	19.783569	19.56205419	19.80180938	20.11147193	19.77233552	19.95536044	18.35496817	19.42890604	19.93693837	20.11391254	19.28406723	19.06847391	19.6730416	19.26446093	19.19696466	19.43291293	19.21661088	19.46909326	19.56709638	19.56398012	19.15036957	18.16220445	19.15303985	19.40955875	19.36159686	19.99699612	19.92729186	19.52709324	19.59683217	19.63406832	19.2424903	19.41887586
PI 38:4	PI 38:4; PI 18:0_20:4; [M-H]-	PI 18:0_20:4	PI	Complex lipids	C47H83O13P	1199	LIPn	LipidBlast	OJESNYFIPWSOPO-UHFFFAOYSA-N				arb. unit	22.45247	21.95782827	21.99876842	22.22052505	22.9552556	22.77179854	23.21244725	23.28148565	23.13399397	23.24232122	21.69588457	22.71406541	23.01451516	23.14494167	22.18309287	22.26839722	22.87103589	22.46385161	22.40784681	22.67991752	22.5974661	22.58334656	22.83783444	22.90617772	22.16384742	21.45907135	22.48072907	22.89836686	22.75224241	23.30880104	23.27233605	22.94342859	23.00246035	22.8035553	22.67029491	22.71148151
PI 38:3	PI 38:3; PI 18:0_20:3; [M-H]-	PI 18:0_20:3	PI	Complex lipids	C47H85O13P	1202	LIPn	LipidBlast	GGSSNEAFVQRIHU-UHFFFAOYSA-N				arb. unit	16.38081615	14.09811435	15.09827887	14.35810171	18.22012794	15.08060937	14.91419824	15.42459279	14.43430244	15.03977585	13.42390377	12.90895548	17.72294758	18.37353641	13.07598046	14.41791843	14.68759439	13.97602704	13.42088131	14.7137087	14.36481862	18.2001898	18.02175536	14.71134433	17.75174671	15.89778638	16.58471299	13.9569206	14.53988579	17.65024539	14.46064787	14.73349204	14.66655689	14.46186309	17.40468423	11.73978061
PI 40:7	PI 40:7; PI 18:1_22:6; [M-H]-	PI 18:1_22:6	PI	Complex lipids	C49H81O13P	1220	LIPn	LipidBlast	QHPDGSFYNQHVMI-UHFFFAOYSA-N				arb. unit	16.3568302	13.53418127	13.17180229	13.53418127	13.53418127	12.35121532	13.71198954	12.91867693	13.16144685	12.73766986	11.25148241	11.81578354	13.86234677	13.82902896	12.87824254	11.67595703	12.66378045	12.19013332	12.074476	12.29720288	11.92592526	12.30876563	12.89311189	12.6110248	11.76113565	12.24763088	11.14082977	12.67838007	12.45043803	11.81057163	13.62411004	12.35424938	13.79167165	12.02652344	12.47598669	13.04285634
PI 40:5	PI 40:5; PI 18:0_22:5; [M-H]-	PI 18:0_22:5	PI	Complex lipids	C49H85O13P	1223	LIPn	LipidBlast	QLABQLNIHHHJCI-UHFFFAOYSA-N				arb. unit	16.54763262	13.73756424	13.73756424	12.19105921	13.73756424	12.7368247	14.0390047	13.25915477	13.22113394	12.33203655	13.29181821	12.963438	14.02340784	13.55913806	12.18766137	13.20411259	14.09663281	13.85165145	13.85165145	13.85165145	13.79857305	14.09184856	12.99647349	13.67231484	12.72792045	12.41864325	12.41864325	12.13923157	12.41864325	12.67639789	14.14378178	13.41098127	13.71810471	13.32206898	12.90011206	0
PMeOH 34:2	PMeOH 34:2; PMeOH 16:0_18:2; [M-H]-	PMeOH 16:0_18:2	PMeOH	Complex lipids	C38H71O8P	831	LIPn	LipidBlast	PXPCKHZLDQZOMG-UHFFFAOYSA-N				arb. unit	0	0	0	0	0	0	0	0	0	0	0	0	0	0	0	0	0	0	0	0	0	0	0	0	0	0	0	0	0	0	0	0	0	0	0	0
PMeOH 34:1	PMeOH 34:1; PMeOH 16:0_18:1; [M-H]-	PMeOH 16:0_18:1	PMeOH	Complex lipids	C38H73O8P	832	LIPn	LipidBlast	VAARQXKGNHCRDF-UHFFFAOYSA-N				arb. unit	0	0	0	0	0	0	0	0	0	0	0	0	0	0	0	0	0	0	0	0	0	0	0	0	0	0	0	0	0	0	0	0	0	0	0	0
PS 34:2	PS 34:2; PS 16:0_18:2; [M-H]-	PS 16:0_18:2	PS	Complex lipids	C40H74NO10P	1006	LIPn	LipidBlast	ZGNVQERQNSXHHO-UHFFFAOYSA-N				arb. unit	14.66021879	14.25044647	15.06877828	14.1313747	15.17664067	15.23144621	14.94498652	15.73192887	14.38316426	14.86195924	13.47345209	14.11105414	15.53749143	15.83410065	14.73656048	15.05959796	14.84632289	14.66528039	14.5084138	14.99351339	14.19660213	15.62898656	15.48097949	14.8840751	15.12072388	13.93737382	14.1083611	14.72435397	15.19391032	15.32618368	14.94914276	14.64160022	14.95037364	14.47605	13.86640962	14.33810959
PS 34:1	PS 34:1; PS 16:0_18:1; [M-H]-	PS 16:0_18:1	PS	Complex lipids	C40H76NO10P	1012	LIPn	LipidBlast	OIWCYIUQAVBPGV-UHFFFAOYSA-N				arb. unit	17.57144899	17.24442888	17.7850501	17.25285943	18.41871324	18.25727273	18.29217332	18.80826978	17.71890073	18.22796841	16.84051978	17.56166086	18.24251356	18.63544181	17.42926779	18.06927668	18.16935253	17.95761788	17.50908683	18.08901074	17.84366347	18.34723639	18.49742697	18.06911406	17.92527626	17.09017446	17.41371056	17.90089628	18.14780612	18.4563504	18.46884674	18.0946602	18.08941427	17.31198773	17.86094753	17.74040006
PS 36:4	PS 36:4; PS 16:0_20:4; [M-H]-	PS 16:0_20:4	PS	Complex lipids	C42H74NO10P	1066	LIPn	LipidBlast	FNOBGXQUVKEMEE-UHFFFAOYSA-N				arb. unit	13.4566111	14.62878726	15.8200044	14.74787827	16.09009174	15.86392007	15.68896055	16.32828924	15.19905882	15.66990926	14.05909092	14.95805421	16.20273604	16.41073289	15.29877858	15.61024628	15.35252627	15.24781628	14.87445311	15.73663975	15.01880871	16.14302441	16.30438698	15.54891219	15.56140729	14.58349417	15.00268318	15.27986445	15.67595703	15.87373247	15.74246734	15.31185473	15.49466811	14.85174904	14.8777155	15.39550066
PS 36:2	PS 36:2; PS 18:0_18:2; [M-H]-	PS 18:0_18:2	PS	Complex lipids	C42H78NO10P	1072	LIPn	LipidBlast	AGTPCXBHIGMTEU-UHFFFAOYSA-N				arb. unit	16.1301281	16.6011469	17.23400344	16.5210176	17.51714649	17.36214931	16.84264498	17.78526727	16.21863891	16.89227006	16.13276077	16.85514831	17.61993337	17.78413638	16.50974408	17.10486489	17.21544768	16.85522132	16.80807176	17.21482187	16.41313205	17.49626866	17.41042651	16.96718122	17.19646766	16.2313337	16.67100195	16.79494886	16.94745431	17.33183542	17.17952038	16.63697857	17.12321207	16.81709608	16.45452422	17.0645849
PS 36:1	PS 36:1; PS 18:0_18:1; [M-H]-	PS 18:0_18:1	PS	Complex lipids	C42H80NO10P	1075	LIPn	LipidBlast	AJFWREUFUPEYII-UHFFFAOYSA-N				arb. unit	17.60769152	17.99204766	18.38460249	17.94157494	18.92626703	18.66011779	18.91676294	19.15409866	18.55393297	18.95860652	17.41662437	18.39320609	18.92294148	18.73734968	17.79489811	18.28216086	18.72410412	18.36795218	18.32871875	18.63709535	18.20935817	18.48043128	18.6044374	18.68376566	18.52528375	16.53002525	17.8166337	18.0938147	18.14971239	18.75909171	18.21270536	18.20622265	18.45008759	18.02375435	17.95828649	17.64011781
PS 37:4	PS 37:4; PS 17:0_20:4; [M-H]-	PS 17:0_20:4	PS	Complex lipids	C43H76NO10P	1094	LIPn	LipidBlast	NYRLAGYOGZBIFV-UHFFFAOYSA-N				arb. unit	0	0	0	0	0	0	0	0	0	0	0	0	0	0	0	0	0	0	0	0	0	0	0	0	0	0	0	0	0	0	0	0	0	0	0	0
PS 38:3	PS 38:3; PS 18:0_20:3; [M-H]-	PS 18:0_20:3	PS	Complex lipids	C44H80NO10P	1117	LIPn	LipidBlast	WHUMBFDYURAXQS-UHFFFAOYSA-N				arb. unit	15.13193732	14.92573986	15.8535045	15.2520001	16.52133973	16.40552376	16.41227212	17.02347282	15.98094284	16.30381642	15.00799084	15.99366817	16.69381362	16.92693296	15.50320461	16.53001	16.48521611	16.09391268	15.51452914	16.55960115	15.88249977	16.95394633	16.94980392	16.19658292	16.46390747	14.40832974	15.73677186	16.02775484	16.62033439	16.61065001	16.6169221	16.20730036	16.40485883	15.38862277	15.77324225	15.99433134
PS 38:1	PS 38:1; PS 20:0_18:1; [M-H]-	PS 20:0_18:1	PS	Complex lipids	C44H84NO10P	1124	LIPn	LipidBlast	OBVIJGGEHHPAMK-UHFFFAOYSA-N				arb. unit	0	0	0	0	0	0	0	0	0	0	0	0	0	0	0	0	0	0	0	0	0	0	0	0	0	0	0	0	0	0	0	0	0	0	0	0
PS 40:6	PS 40:6; PS 18:0_22:6; [M-H]-	PS 18:0_22:6	PS	Complex lipids	C46H78NO10P	1143	LIPn	LipidBlast	LYYHRRPTEXPVOR-UHFFFAOYSA-N				arb. unit	20.37261535	19.39776445	19.6492474	19.67385079	20.6672519	20.35648206	21.02095282	20.81273198	20.8865361	21.06865234	19.43826596	20.11601138	20.8272923	21.00343144	20.09036703	20.33932158	20.94915559	20.43502111	20.07595566	20.6556565	20.55505341	20.78762761	21.05589869	20.50773948	20.14325988	19.53813208	20.45589407	20.78643795	20.7995923	21.45177204	21.6578832	20.81728349	21.04871901	20.73545769	20.94227752	21.66877031
PS 40:5	PS 40:5; PS 18:0_22:5; [M-H]-	PS 18:0_22:5	PS	Complex lipids	C46H80NO10P	1150	LIPn	LipidBlast	PZEFRSYCROBXSJ-UHFFFAOYSA-N				arb. unit	19.86017008	18.97112532	19.33270968	19.38910613	20.06899078	19.85420639	20.62443583	20.26944404	20.47454172	20.51872614	19.10587015	19.85274742	20.41340894	20.46218971	19.60645763	19.8500983	20.37471264	20.16615695	19.68188007	20.0411217	20.09094458	20.13090232	20.32600259	19.92922951	19.57418512	18.81002555	19.82004025	20.05971545	19.99746344	20.49297194	20.79512727	20.21600689	20.26622608	19.80446666	20.38356403	20.64726518
PS 40:1	PS 40:1; PS 22:0_18:1; [M-H]-	PS 22:0_18:1	PS	Complex lipids	C46H88NO10P	1158	LIPn	LipidBlast	KFQGFVMICAOVBD-UHFFFAOYSA-N				arb. unit	0	0	0	0	0	0	0	0	0	0	0	0	0	0	0	0	0	0	0	0	0	0	0	0	0	0	0	0	0	0	0	0	0	0	0	0
SM 28:1;O2	SM 28:1;O2; [M+H]+	SM 28:1;O2	SM	Complex lipids	C33H67N2O6P	648	LIPp	LipidBlast	DGNKWIBJEMXGEQ-UHFFFAOYSA-N				arb. unit	15.44934213	14.78729043	14.8054416	15.40597242	14.85657142	15.09799095	14.80831063	15.27485131	13.70357919	15.04208683	14.14402087	15.31337908	15.09403644	15.46269397	15.58824615	14.56670815	15.28106067	15.16305996	14.76040809	14.96929657	15.2520001	15.1044759	14.82137539	15.04976348	15.00404486	14.70444405	14.29562546	15.34283861	14.65441227	15.32425088	15.15382908	14.27946549	14.57913913	14.62479546	15.1027959	15.8710389
SM 32:1;O2	SM 32:1;O2; SM 16:1;O2/16:0; [M+H]+	SM 16:1;O2/16:0	SM	Complex lipids	C37H75N2O6P	773	LIPp	LipidBlast	RPTUKVYGSPDHGQ-UHFFFAOYSA-N				arb. unit	0	0	0	0	0	0	0	0	0	0	0	0	0	0	0	0	0	0	0	0	0	0	0	0	0	0	0	0	0	0	0	0	0	0	0	0
SM 33:1;O2	SM 33:1;O2; SM 17:1;O2/16:0; [M+H]+	SM 17:1;O2/16:0	SM	Complex lipids	C38H77N2O6P	810	LIPp	LipidBlast	RXLZIONNUYYHHW-UHFFFAOYSA-N				arb. unit	14.79070485	14.9318917	15.73515933	15.64103567	15.39744067	15.38039342	15.05591788	15.10177054	14.36112133	14.61263816	14.88512437	14.70374139	14.60652088	14.92578622	14.24488409	14.72099235	14.68967045	14.61401961	14.75994018	14.65994016	14.65312497	14.56759963	14.94462056	14.83555701	14.43410693	14.63679453	14.36755126	14.40301202	14.32635926	15.05265295	14.71075263	14.91536591	14.62490966	14.54538685	14.66172244	14.33713405
SM 34:2;O2	SM 34:2;O2; SM 18:2;O2/16:0; [M+H]+	SM 18:2;O2/16:0	SM	Complex lipids	C39H77N2O6P	839	LIPp	LipidBlast	RYPRHPLEPBYJJE-UHFFFAOYSA-N				arb. unit	15.86638547	15.66505828	17.33486684	16.6740957	16.94195313	16.44258718	16.26321417	16.67311581	16.06160324	15.98127739	14.69048912	16.25042796	16.37133424	16.54138404	15.79281571	15.21712467	15.67813244	15.0874214	15.64698052	15.57748784	15.37000622	15.98219146	16.64045678	16.13040968	15.8238399	14.53812829	15.71614961	15.44365586	15.75047147	16.23941206	15.64543328	15.48900121	16.08746284	15.35669267	14.79014483	15.53192968
SM 34:1;O2	SM 34:1;O2; SM 18:1;O2/16:0; [M+H]+	SM 18:1;O2/16:0	SM	Complex lipids	C39H79N2O6P	849	LIPp	LipidBlast	RWKUXQNLWDTSLO-UHFFFAOYSA-N				arb. unit	18.52293012	18.76668418	19.77186663	20.01312636	20.18903667	19.97413587	19.74608126	20.16293462	19.3519076	19.94272926	18.57037458	19.03340956	19.90522686	20.05554989	18.86169578	19.05648425	19.31326171	19.25679608	18.88324588	19.4154612	18.9516689	19.5031716	19.86622245	19.46275587	19.11167059	19.06284986	19.02564516	19.4179555	19.31081023	20.11638458	19.90098617	19.061329	19.4934079	19.19335691	19.26748624	19.04904021
SM 34:0;O2	SM 34:0;O2; [M+H]+	SM 34:0;O2	SM	Complex lipids	C39H81N2O6P	855	LIPp	LipidBlast	JIOJUELCHJZSCJ-UHFFFAOYSA-N				arb. unit	15.5188529	14.06322653	15.2904509	15.71598879	15.87586932	14.55320929	15.1723103	15.59234023	14.83511285	14.23459293	13.2227949	13.60559526	13.60559526	14.89320671	13.60559526	14.26290232	13.81297947	13.27073333	13.60142261	14.83026761	13.37571825	15.53661149	15.26396602	14.73047014	13.87469324	14.33133686	13.55194853	14.61327149	14.55314928	15.32291398	15.0454184	14.70617222	13.61953223	14.80604608	13.14338321	14.28554671
SM 36:5;O2	SM 36:5;O2; [M+H]+	SM 36:5;O2	SM	Complex lipids	C41H75N2O6P	894	LIPp	LipidBlast	OHLPEDJSVWBFNW-UHFFFAOYSA-N				arb. unit	0	0	0	0	0	0	0	0	0	0	0	0	0	0	0	0	0	0	0	0	0	0	0	0	0	0	0	0	0	0	0	0	0	0	0	0
SM 36:2;O2	SM 36:2;O2; SM 18:1;O2/18:1; [M+H]+	SM 18:1;O2/18:1	SM	Complex lipids	C41H81N2O6P	920	LIPp	LipidBlast	NBEADXWAAWCCDG-UHFFFAOYSA-N				arb. unit	17.86310338	17.81767696	18.47689648	18.17591984	19.21264362	18.57888861	19.30616184	19.00369358	19.26928651	19.51571524	17.86590843	18.68932919	19.38973636	19.46442809	18.98245331	18.61822059	19.30074579	18.87480429	18.62950248	18.88186079	19.06524782	19.1711377	19.40971826	19.36001759	18.8128479	18.44337257	19.07238125	19.29734844	18.867885	19.78920089	20.10767301	19.62510593	19.51011124	19.58712007	19.34149276	20.69325808
SM 36:1;O2	SM 36:1;O2; SM 18:1;O2/18:0; [M+H]+	SM 18:1;O2/18:0	SM	Complex lipids	C41H83N2O6P	926	LIPp	LipidBlast	LKQLRGMMMAHREN-UHFFFAOYSA-N				arb. unit	18.60768069	19.25118882	19.87792514	20.90489183	21.40999373	20.81754191	21.24945029	21.05680637	20.75805157	21.19332562	20.11985428	20.13112597	20.88260648	21.40667006	20.10139867	21.15697123	21.22048815	21.41772738	19.86200012	21.02425096	20.83907997	21.43694075	21.72301843	20.79982942	20.72824273	20.60558622	21.14670912	21.44117524	21.35978762	22.05383608	22.31943894	20.91759862	21.3831152	21.00492748	21.92215681	22.66273725
SM 36:0;O2	SM 36:0;O2; [M+H]+	SM 36:0;O2	SM	Complex lipids	C41H85N2O6P	930	LIPp	LipidBlast	HHUPDMAQIBSEGQ-UHFFFAOYSA-N				arb. unit	15.48884435	15.48884435	15.17422351	15.48884435	16.83873614	17.14815629	17.14815629	17.14815629	17.14815629	17.14815629	15.17605624	15.36129271	16.54936354	17.24652722	16.0743192	17.29344471	16.43482367	17.79089572	17.12531761	16.93498083	17.3122138	17.44112862	17.5170465	17.17063905	15.5609597	17.47324992	17.29011787	17.63573229	17.23302043	18.1904806	18.44093809	16.52080281	17.80324823	16.55518825	18.27244298	18.62566247
SM 38:4;O2	SM 38:4;O2; SM 21:0;O2/17:4; [M+H]+	SM 21:0;O2/17:4	SM	Complex lipids	C43H81N2O6P	993	LIPp	LipidBlast	UABGZUULRLIHTD-UHFFFAOYSA-N				arb. unit	17.32588734	17.32588734	17.32588734	17.32588734	17.32588734	17.62603338	17.75752023	17.68385817	16.75058923	17.5657938	17.09567517	17.09567517	17.63687947	17.09567517	16.1885309	17.28819019	17.28819019	17.42853193	17.28819019	16.83127013	16.94283519	17.68739619	18.0257668	16.16416057	17.3626245	17.20697141	17.44387435	16.92337392	16.8461882	18.74678984	19.52977177	17.66831024	18.02524232	16.83751707	18.74539203	19.43928305
SM 38:2;O2	SM 38:2;O2; SM 21:0;O2/17:2; [M+H]+	SM 21:0;O2/17:2	SM	Complex lipids	C43H85N2O6P	1005	LIPp	LipidBlast	WNUGTLHYILILIV-UHFFFAOYSA-N				arb. unit	14.63191595	15.23862865	17.55489608	17.74136165	16.91544761	17.63638389	16.09888539	16.12005558	15.14561378	16.0773999	14.27837686	15.02089315	17.00938033	16.7169534	14.74646184	14.73455086	17.61095273	17.69825023	15.28022705	16.74694725	16.19032627	15.71893416	17.42928414	16.621966	15.16498547	15.20964374	14.84886741	15.20964374	15.20964374	15.24347154	17.69837911	16.80531563	15.63614311	15.82585319	16.59741245	17.84802381
SM 38:1;O2	SM 38:1;O2; [M+H]+	SM 38:1;O2	SM	Complex lipids	C43H87N2O6P	1012	LIPp	LipidBlast	GJBCRJRMBDUHKZ-UHFFFAOYSA-N				arb. unit	12.11080953	14.26590801	16.10291889	16.51130483	16.09609743	15.73693037	15.74719646	15.89285109	15.23769546	15.5600641	14.79857305	14.48450825	15.76494932	15.46460956	14.24391776	15.18653986	15.54354542	15.62042031	14.64447596	15.10803433	14.88921874	15.55539798	16.10748273	15.05879506	14.8882676	14.99726771	15.08406094	15.44634024	14.90477572	15.75358239	16.25526836	15.21230638	15.65977296	15.51249357	15.9316609	16.2911707
SM 39:1;O2	SM 39:1;O2; [M+H]+	SM 39:1;O2	SM	Complex lipids	C44H89N2O6P	1051	LIPp	LipidBlast	LBBHHYRFVVPTSY-UHFFFAOYSA-N				arb. unit	0	0	0	0	0	0	0	0	0	0	0	0	0	0	0	0	0	0	0	0	0	0	0	0	0	0	0	0	0	0	0	0	0	0	0	0
SM 40:4;O2	SM 40:4;O2; [M+H]+	SM 40:4;O2	SM	Complex lipids	C45H85N2O6P	1077	LIPp	LipidBlast	FDDBMIIEJLUCQV-UHFFFAOYSA-N				arb. unit	0	0	0	0	0	0	0	0	0	0	0	0	0	0	0	0	0	0	0	0	0	0	0	0	0	0	0	0	0	0	0	0	0	0	0	0
SM 40:2;O2	SM 40:2;O2; SM 18:2;O2/22:0; [M+H]+	SM 18:2;O2/22:0	SM	Complex lipids	C45H89N2O6P	1092	LIPp	LipidBlast	UCLWWTCDZKLHGY-UHFFFAOYSA-N				arb. unit	14.09135274	13.77602172	16.43742699	16.36089851	15.76756377	14.93447411	14.6703243	14.89021677	14.63894493	14.12193817	13.46135154	13.91970134	14.57423872	14.57618907	12.65463603	14.39780831	13.35480034	14.14823823	13.54436077	13.72728233	13.19460298	14.72887711	14.64605237	13.75405237	12.3278333	13.34137983	12.63072216	13.53405966	13.6329952	13.77612456	12.7897374	12.83011903	13.54012804	13.78729043	13.33985	12.72045804
SM 40:1;O2	SM 40:1;O2; SM 18:1;O2/22:0; [M+H]+	SM 18:1;O2/22:0	SM	Complex lipids	C45H91N2O6P	1099	LIPp	LipidBlast	FJJANLYCZUNFSE-UHFFFAOYSA-N				arb. unit	0	0	0	0	0	0	0	0	0	0	0	0	0	0	0	0	0	0	0	0	0	0	0	0	0	0	0	0	0	0	0	0	0	0	0	0
SM 41:2;O2	SM 41:2;O2; SM 18:2;O2/23:0; [M+H]+	SM 18:2;O2/23:0	SM	Complex lipids	C46H91N2O6P	1144	LIPp	LipidBlast	PENYJGUXTJATDH-UHFFFAOYSA-N				arb. unit	0	0	0	0	0	0	0	0	0	0	0	0	0	0	0	0	0	0	0	0	0	0	0	0	0	0	0	0	0	0	0	0	0	0	0	0
SM 41:1;O2	SM 41:1;O2; SM 18:1;O2/23:0; [M+H]+	SM 18:1;O2/23:0	SM	Complex lipids	C46H93N2O6P	1148	LIPp	LipidBlast	SXZWBNWTCVLZJN-UHFFFAOYSA-N				arb. unit	0	0	0	0	0	0	0	0	0	0	0	0	0	0	0	0	0	0	0	0	0	0	0	0	0	0	0	0	0	0	0	0	0	0	0	0
SM 42:3;O2	SM 42:3;O2; SM 29:2;O2/13:1; [M+H]+	SM 29:2;O2/13:1	SM	Complex lipids	C47H91N2O6P	1177	LIPp	LipidBlast	NKHQGFUZUUXBSO-UHFFFAOYSA-N				arb. unit	15.48821673	15.80395451	17.3619866	17.18694603	16.99676034	16.49354276	16.38451396	16.65812778	15.9280788	16.11879916	15.19790777	15.56697565	16.39657134	16.43581674	15.24250426	15.44562921	16.19617946	15.34443462	15.47652472	15.66005162	15.30017379	15.95360537	15.77339681	16.2330017	15.32456733	15.24224373	14.92962828	15.35889154	15.24551557	16.16737894	15.70954158	15.74672424	15.83915457	15.5930701	15.39392668	14.74766852
SM 42:2;O2	SM 42:2;O2; SM 18:1;O2/24:1; [M+H]+	SM 18:1;O2/24:1	SM	Complex lipids	C47H93N2O6P	1187	LIPp	LipidBlast	ZJDDNEXGXYLHDF-UHFFFAOYSA-N				arb. unit	17.63534969	17.73444502	18.8671128	18.81699612	18.74498818	18.73130577	18.34397942	18.53879139	17.73790088	18.20074059	17.43409878	17.31975149	18.57412044	18.61265976	17.40912571	18.04294181	18.11126305	17.66850416	18.02590735	17.89808173	17.57391341	18.2537921	18.29770443	18.03649024	17.67348162	17.37500548	17.43927899	17.63900148	17.53208954	18.55589223	18.306707	17.63479687	17.90745991	17.71912808	17.88829733	16.95563856
SM 42:1;O2	SM 42:1;O2; SM 18:1;O2/24:0; [M+H]+	SM 18:1;O2/24:0	SM	Complex lipids	C47H95N2O6P	1190	LIPp	LipidBlast	QEDPUVGSSDPBMD-UHFFFAOYSA-N				arb. unit	15.73963559	13.93295289	15.40111284	16.21401549	16.013628	15.46167128	15.43940887	15.33898006	14.41422276	15.55113746	13.77241768	12.77499291	14.48135798	14.74241471	13.85545251	14.82257083	14.78146217	14.71301054	13.5921066	14.93230704	14.16081685	14.25296104	15.23959853	14.87387663	12.62205182	13.57364719	14.82952455	14.8541866	14.57246339	15.57326256	15.49956564	14.41031884	15.36690273	14.47097656	15.45304552	15.15951661
SM 42:2;O3	SM 42:2;O3; [M+H]+	SM 42:2;O3	SM	Complex lipids	C47H93N2O7P	1223	LIPp	LipidBlast	JTHVSQGSSKGCKV-UHFFFAOYSA-N				arb. unit	0	0	0	0	0	0	0	0	0	0	0	0	0	0	0	0	0	0	0	0	0	0	0	0	0	0	0	0	0	0	0	0	0	0	0	0
SM 43:1;O2	SM 43:1;O2; [M+H]+	SM 43:1;O2	SM	Complex lipids	C48H97N2O6P	1224	LIPp	LipidBlast	ZBYNGDHXJSNJRT-UHFFFAOYSA-N				arb. unit	0	0	0	0	0	0	0	0	0	0	0	0	0	0	0	0	0	0	0	0	0	0	0	0	0	0	0	0	0	0	0	0	0	0	0	0
ST 27:1;O;S	ST 27:1;O;S; [M-H]-	ST 27:1;O;S	SSulfate	Complex lipids	C27H46O4S	423	LIPn	LipidBlast	BHYOQNUELFTYRT-UHFFFAOYSA-N	HMDB0000653	C18043	41321	arb. unit	19.51721571	20.67923782	18.52995664	20.59819065	19.60519193	19.29941375	18.98803834	19.53448907	19.39265493	19.16886061	20.517059	19.52570049	19.00830277	18.95380427	19.37583913	19.12096176	19.57959769	19.34954257	19.64301238	21.38360463	19.4588111	18.94566101	19.0207928	19.40769306	19.16689615	18.93893632	18.43203208	19.33092125	18.20967706	19.69789404	19.44648362	19.46357626	19.26854657	19.10272415	19.50552859	18.73581712
TG 30:0	TG 30:0; TG 8:0_10:0_12:0; [M+NH4]+	TG 8:0_10:0_12:0	TG	Complex lipids	C33H62O6	541	LIPp	LipidBlast	UPRCMDWLDNCPMM-UHFFFAOYSA-N				arb. unit	0	0	0	0	0	0	0	0	0	0	0	0	0	0	0	0	0	0	0	0	0	0	0	0	0	0	0	0	0	0	0	0	0	0	0	0
TG 32:0	TG 32:0; TG 8:0_10:0_14:0; [M+NH4]+	TG 8:0_10:0_14:0	TG	Complex lipids	C35H66O6	603	LIPp	LipidBlast	NFBNXBKYVXNCAM-UHFFFAOYSA-N				arb. unit	14.1994423	14.97763769	14.76305672	15.59201898	15.46696863	15.50615259	14.78141094	14.58601878	14.20043888	14.86983479	14.79207853	14.61015975	14.67214906	14.8511146	14.88006177	14.98988229	14.84754678	14.91316992	14.13442632	15.34214413	14.68321395	15.03789009	14.87022021	14.70568638	13.13217838	14.00553683	13.95791823	14.43077921	14.46147945	15.53052826	15.57972841	14.40327838	12.84097457	15.52946106	15.18688801	15.16018658
TG 34:0	TG 34:0; TG 10:0_12:0_12:0; [M+NH4]+	TG 10:0_12:0_12:0	TG	Complex lipids	C37H70O6	666	LIPp	LipidBlast	DAZYHOHBKWVLPD-UHFFFAOYSA-N				arb. unit	15.30135329	14.96591953	14.85632826	14.96510786	14.94118519	16.73102728	14.9030345	14.65446821	14.84784036	14.46645889	13.92388455	14.80720396	14.58848041	13.58930003	15.50791849	14.906139	14.49666656	14.19928892	13.89092922	14.97920188	14.37272905	14.35885721	13.8372337	15.15307697	14.43201985	13.44579084	13.83545832	13.84441155	12.95437809	14.60802375	14.67286728	13.97378704	13.96515297	15.72000372	14.62319564	15.12589773
TG 35:0	TG 35:0; TG 10:0_12:0_13:0; [M+NH4]+	TG 10:0_12:0_13:0	TG	Complex lipids	C38H72O6	696	LIPp	LipidBlast	SSHGUIIJCCMSJF-UHFFFAOYSA-N				arb. unit	0	0	0	0	0	0	0	0	0	0	0	0	0	0	0	0	0	0	0	0	0	0	0	0	0	0	0	0	0	0	0	0	0	0	0	0
TG 36:2	TG 36:2; TG 8:0_10:0_18:2; [M+NH4]+	TG 8:0_10:0_18:2	TG	Complex lipids	C39H70O6	718	LIPp	LipidBlast	NUDIFBWCNFNNQY-UHFFFAOYSA-N				arb. unit	0	0	0	0	0	0	0	0	0	0	0	0	0	0	0	0	0	0	0	0	0	0	0	0	0	0	0	0	0	0	0	0	0	0	0	0
TG 36:1	TG 36:1; TG 8:0_10:0_18:1; [M+NH4]+	TG 8:0_10:0_18:1	TG	Complex lipids	C39H72O6	721	LIPp	LipidBlast	WRHBANXXQKCUJB-UHFFFAOYSA-N				arb. unit	15.18855021	13.35741455	12.62525222	14.17850925	13.82560479	13.03183041	13.03183041	13.03183041	13.03183041	13.03183041	12.01227534	12.93682194	12.93810933	12.07045642	12.52012755	13.92109709	12.11439305	12.64903158	11.85213933	13.1842555	13.1589252	13.84151521	14.64593983	13.74020239	13.93617782	13.08439319	13.48708634	12.52380696	11.73047014	13.49810124	12.17866485	12.97727992	12.68737568	15.22908166	12.32418055	16.19737029
TG 36:0	TG 36:0; TG 10:0_12:0_14:0; [M+NH4]+	TG 10:0_12:0_14:0	TG	Complex lipids	C39H74O6	725	LIPp	LipidBlast	IGFLMGKVDGKBEZ-UHFFFAOYSA-N				arb. unit	16.57481524	15.86348456	15.46502427	15.71529174	15.60978474	16.75219768	15.49535539	15.17893712	15.19756227	15.25107552	14.98690862	15.32245633	15.39647099	15.14314402	15.81788303	15.24436384	15.33430821	15.34907385	15.40633789	15.6372192	15.33901487	15.06478486	15.13590965	15.28395649	14.93198401	14.92114359	14.69865041	14.74929332	14.6343573	15.31100322	15.43224827	14.92467335	14.77169579	16.48707063	15.06583683	15.16400339
TG 37:1	TG 37:1; TG 9:0_10:0_18:1; [M+NH4]+	TG 9:0_10:0_18:1	TG	Complex lipids	C40H74O6	752	LIPp	LipidBlast	IRDADGGAZZYEFN-UHFFFAOYSA-N				arb. unit	0	0	0	0	0	0	0	0	0	0	0	0	0	0	0	0	0	0	0	0	0	0	0	0	0	0	0	0	0	0	0	0	0	0	0	0
TG 37:0	TG 37:0; TG 10:0_12:0_15:0; [M+NH4]+	TG 10:0_12:0_15:0	TG	Complex lipids	C40H76O6	760	LIPp	LipidBlast	AOSMPNJFZVCVJF-UHFFFAOYSA-N				arb. unit	0	0	0	0	0	0	0	0	0	0	0	0	0	0	0	0	0	0	0	0	0	0	0	0	0	0	0	0	0	0	0	0	0	0	0	0
TG 38:4	TG 38:4; TG 8:0_10:0_20:4; [M+NH4]+	TG 8:0_10:0_20:4	TG	Complex lipids	C41H70O6	777	LIPp	LipidBlast	CMBRDQTYLLICIX-UHFFFAOYSA-N				arb. unit	0	0	0	0	0	0	0	0	0	0	0	0	0	0	0	0	0	0	0	0	0	0	0	0	0	0	0	0	0	0	0	0	0	0	0	0
TG 38:3	TG 38:3; TG 8:0_12:0_18:3; [M+NH4]+	TG 8:0_12:0_18:3	TG	Complex lipids	C41H72O6	781	LIPp	LipidBlast	GYUNJIBQEMCOEO-UHFFFAOYSA-N				arb. unit	0	0	0	0	0	0	0	0	0	0	0	0	0	0	0	0	0	0	0	0	0	0	0	0	0	0	0	0	0	0	0	0	0	0	0	0
TG 38:2	TG 38:2; TG 10:0_10:0_18:2; [M+NH4]+	TG 10:0_10:0_18:2	TG	Complex lipids	C41H74O6	788	LIPp	LipidBlast	VSZUFXULXCVQDQ-UHFFFAOYSA-N				arb. unit	17.59677212	17.19504533	17.11662825	17.05701866	16.90124403	17.19064457	17.05574846	16.90390538	17.19964359	17.11216458	16.9451123	16.9724638	17.07602223	17.14655873	15.60330759	15.56122827	15.20560236	15.33367949	15.77525018	15.63679453	15.70846424	15.55017561	15.55272913	15.50255214	15.76614065	15.60940962	15.87048513	15.63458419	15.54993504	15.74811421	15.63886011	15.48909532	15.64824522	15.54303182	15.3422136	15.62542347
TG 38:1	TG 38:1; TG 10:0_12:0_16:1; [M+NH4]+	TG 10:0_12:0_16:1	TG	Complex lipids	C41H76O6	793	LIPp	LipidBlast	KVWMXQYBYYAVJV-UHFFFAOYSA-N				arb. unit	13.54544718	13.99709125	14.45712433	13.11243951	11.58543205	18.64432105	14.31981322	13.19675579	14.33161677	14.34332454	13.4528847	13.4528847	13.4528847	13.4528847	13.4528847	14.4395712	11.84431346	13.4528847	12.21310422	12.96226342	13.21249639	14.1264625	14.39623684	15.05439234	14.62342429	13.4528847	13.4528847	13.4528847	13.4528847	13.4528847	11.90951811	12.41758884	12.41758884	12.53405966	12.41758884	13.25532369
TG 38:0	TG 38:0; TG 10:0_12:0_16:0; [M+NH4]+	TG 10:0_12:0_16:0	TG	Complex lipids	C41H78O6	799	LIPp	LipidBlast	WPHXDIQHDVJFHP-UHFFFAOYSA-N				arb. unit	16.20926296	15.79202768	15.78350986	15.83508817	15.66325232	17.9989815	15.31419377	15.30502858	15.26502894	15.04874229	15.21481238	15.51098046	15.46119165	14.98339447	16.18082215	15.12593808	15.17090306	15.2520001	15.43976597	15.50779464	15.53025391	15.02639376	15.67667335	15.6084281	15.07610576	14.40627145	14.81403164	14.62548055	14.75128253	15.4140906	15.29250138	15.11638458	14.72988623	16.39068958	15.54191335	15.32762281
TG 39:0	TG 39:0; TG 12:0_13:0_14:0; [M+NH4]+	TG 12:0_13:0_14:0	TG	Complex lipids	C42H80O6	831	LIPp	LipidBlast	DNGXCTPIOIMDHR-UHFFFAOYSA-N				arb. unit	14.00921629	15.06915603	14.70827563	14.75968017	14.9684418	16.04443681	15.17059015	14.96920662	14.78248638	14.49560523	14.85632826	14.64818903	14.43807708	14.94695195	14.806902	14.67098812	15.47107185	14.83748011	15.40414368	14.73983334	15.41058385	15.31960156	15.33542525	14.50152623	15.17152867	14.83051521	13.87200147	14.85501444	14.78545247	15.0972503	14.93682194	14.5389164	14.7934001	15.38825278	15.35538551	15.21909287
TG 40:3	TG 40:3; TG 10:0_12:0_18:3; [M+NH4]+	TG 10:0_12:0_18:3	TG	Complex lipids	C43H76O6	859	LIPp	LipidBlast	KKDHAKZWMIANLJ-UHFFFAOYSA-N				arb. unit	13.32832431	13.02340784	13.14162821	13.49360531	13.76404222	15.74288834	13.70595631	12.77951418	12.7883105	12.98067513	13.45005134	12.96812676	11.95201316	13.18441048	13.4166656	12.69848764	13.22972009	13.02080636	11.89557528	12.85545251	13.16804527	11.98655315	13.14879432	12.98067513	13.82286954	12.67573656	13.72653749	12.15355203	13.48394171	13.18797059	12.88206983	12.43540982	13.35314683	12.42495357	13.36317655	12.95528665
TG 40:2	TG 40:2; TG 10:0_12:0_18:2; [M+NH4]+	TG 10:0_12:0_18:2	TG	Complex lipids	C43H78O6	861	LIPp	LipidBlast	GXRODSBSDBCXSO-UHFFFAOYSA-N				arb. unit	14.05018877	15.26535866	14.78632068	14.69789064	14.26150731	17.37346844	14.82082715	14.86790611	14.87281914	14.75593074	14.39827608	14.62798978	14.66083158	14.55260906	14.42455998	14.75837939	15.1545808	15.13847181	14.56504256	15.45465273	14.77123153	14.74083483	14.45282036	14.2898748	14.83318659	14.57530288	14.73877839	14.77190208	14.68277518	14.61401961	14.97906787	14.83081227	14.72749507	15.35276763	14.79842117	14.63939724
TG 40:1	TG 40:1; TG 10:0_12:0_18:1; [M+NH4]+	TG 10:0_12:0_18:1	TG	Complex lipids	C43H80O6	864	LIPp	LipidBlast	GIEHMANYVZHXTR-UHFFFAOYSA-N				arb. unit	15.33859712	15.52683542	14.1704728	15.44278155	13.882452	17.69682493	14.31670579	13.09490241	13.47357892	14.31663509	13.67264633	14.34637522	14.34637522	14.34637522	14.99391137	14.17796449	14.92925841	15.08031789	12.06676193	14.0710433	13.73851453	13.52037314	13.66400276	13.95346896	14.62496676	12.30406606	13.89491247	12.45507031	12.38154295	11.92962828	13.12654316	13.6163191	11.86341196	15.30599046	15.04882741	12.58237724
TG 40:0	TG 40:0; TG 10:0_14:0_16:0; [M+NH4]+	TG 10:0_14:0_16:0	TG	Complex lipids	C43H82O6	870	LIPp	LipidBlast	SMIGULGEODNQEX-UHFFFAOYSA-N				arb. unit	17.33080311	16.53023867	15.99287197	16.66619626	16.07635633	17.78055258	15.71794412	15.34730993	15.55761328	15.39660478	15.78558018	15.61453732	15.35531668	15.2129143	16.10314435	15.68677407	15.81858218	16.02993422	15.60177079	16.00888815	16.03348753	15.79925632	16.02082806	16.07706604	15.28091573	14.68950666	15.07012094	14.62684976	13.80211242	15.76261562	15.47744207	15.22102063	15.09836113	16.35572962	16.30013803	15.21954669
TG 41:2	TG 41:2; TG 11:0_12:0_18:2; [M+NH4]+	TG 11:0_12:0_18:2	TG	Complex lipids	C44H80O6	893	LIPp	LipidBlast	UGNXVZLJWVWJMX-UHFFFAOYSA-N				arb. unit	12.9199806	12.99169898	12.92407019	14.67722413	12.61700823	14.17687438	11.88607758	11.97978243	13.62684976	12.09143539	11.72877085	13.44966454	12.05799172	11.91326343	12.11276528	11.83605036	13.84568606	13.7497647	12.7903485	13.34838237	12.11146174	13.42140741	14.35899453	13.04712391	13.74409801	12.17398937	12.78238399	12.92999806	12.51002236	11.83565569	13.29591239	12.51693112	13.52392944	11.95855272	14.19383333	11.89102419
TG 41:1	TG 41:1; TG 11:0_12:0_18:1; [M+NH4]+	TG 11:0_12:0_18:1	TG	Complex lipids	C44H82O6	900	LIPp	LipidBlast	AECGNFIEOGDNEJ-UHFFFAOYSA-N				arb. unit	15.75300777	16.28836145	13.94343056	16.38132326	15.49466811	16.21380671	14.81853225	15.00847239	14.98832965	15.00623841	14.96117835	15.09151803	14.73057628	14.46754187	15.59857596	15.50571853	16.03432612	15.83400186	14.79669873	15.36317655	15.15276017	15.04110298	16.33500646	15.75616537	15.64148732	13.71435286	14.94210209	14.66172244	14.31004468	15.49541786	15.36386098	15.2008603	14.79907921	14.9127958	16.42122659	14.94457481
TG 41:0	TG 41:0; TG 10:0_15:0_16:0; [M+NH4]+	TG 10:0_15:0_16:0	TG	Complex lipids	C44H84O6	908	LIPp	LipidBlast	MDBWPCXCFWWYAL-UHFFFAOYSA-N				arb. unit	16.32888526	16.85812673	14.85179783	16.64454638	16.00066026	16.41223904	15.06831645	15.38838733	15.22366237	15.26521213	15.04921042	15.35974956	15.19028768	14.56283865	15.96731633	15.73761705	16.29974464	16.43413952	15.38996737	15.58909517	15.65606169	15.30196054	16.51351172	16.04595159	16.05576964	14.62468124	15.23459293	15.07673211	13.69935556	15.78731594	15.85335829	15.34533594	15.23818079	15.06722426	16.63303778	15.12960501
TG 42:4	TG 42:4; TG 10:0_12:0_20:4; [M+NH4]+	TG 10:0_12:0_20:4	TG	Complex lipids	C45H78O6	928	LIPp	LipidBlast	YTYYFKBUMBVMOP-UHFFFAOYSA-N				arb. unit	0	0	0	0	0	0	0	0	0	0	0	0	0	0	0	0	0	0	0	0	0	0	0	0	0	0	0	0	0	0	0	0	0	0	0	0
TG 42:3	TG 42:3; TG 10:0_14:0_18:3; [M+NH4]+	TG 10:0_14:0_18:3	TG	Complex lipids	C45H80O6	932	LIPp	LipidBlast	WAKSHPFXHGMKDV-UHFFFAOYSA-N				arb. unit	0	0	0	0	0	0	0	0	0	0	0	0	0	0	0	0	0	0	0	0	0	0	0	0	0	0	0	0	0	0	0	0	0	0	0	0
TG 42:2	TG 42:2; TG 10:0_14:0_18:2; [M+NH4]+	TG 10:0_14:0_18:2	TG	Complex lipids	C45H82O6	936	LIPp	LipidBlast	DBQDBEKWLVHBFO-UHFFFAOYSA-N				arb. unit	16.29462075	16.59860504	12.60316268	16.69087101	15.90986965	16.89200911	15.18216154	15.55149799	14.72003045	12.11178774	15.25495478	15.5266215	15.70038553	15.10803433	15.55221879	15.81335533	16.24519986	16.15683363	15.04076061	14.31861342	15.96221823	15.79042487	16.46275787	16.28294361	15.4687513	14.1972935	15.61795525	12.36331346	13.5965392	15.699708	15.42616646	16.01978617	14.3502486	14.93866071	16.47318253	13.87488532
TG 42:1	TG 42:1; TG 8:0_16:0_18:1; [M+NH4]+	TG 8:0_16:0_18:1	TG	Complex lipids	C45H84O6	944	LIPp	LipidBlast	GOKZYHOGUBGXBC-UHFFFAOYSA-N				arb. unit	17.99264519	18.08036995	16.19788858	18.05634665	17.19558367	18.31135808	16.51449832	16.5386588	16.33647169	16.49763357	16.50315801	16.79688881	16.3744452	15.98290447	17.10950422	16.9535258	17.55693259	17.56872806	16.35502411	16.83284058	16.67328147	16.38954732	17.77822475	17.50073298	17.18154053	15.63333584	16.4089765	16.0962004	15.4010795	17.09371672	16.95068119	16.722434	15.98701969	16.6200766	17.94503798	16.34921211
TG 42:0	TG 42:0; TG 12:0_14:0_16:0; [M+NH4]+	TG 12:0_14:0_16:0	TG	Complex lipids	C45H86O6	951	LIPp	LipidBlast	PGZSAELMQZLYOA-UHFFFAOYSA-N				arb. unit	18.63504496	17.98535277	16.69317384	18.22576759	17.40341985	18.40882313	16.8703888	16.79518991	16.75845747	16.87464522	16.75437865	16.86630094	16.52429684	16.61583076	17.13069121	16.95820151	17.6000726	17.72621151	16.79891473	17.0468469	17.15756405	16.65920155	17.78632707	17.40449298	17.05516591	16.06978539	16.67386113	16.42921057	16.12084535	17.1322286	17.1812105	16.81195162	16.64762706	17.02152224	18.03807234	16.65970329
TG 43:2	TG 43:2; TG 10:0_15:0_18:2; [M+NH4]+	TG 10:0_15:0_18:2	TG	Complex lipids	C46H84O6	986	LIPp	LipidBlast	ZYEXTPPINNSNOX-UHFFFAOYSA-N				arb. unit	16.28574537	16.95958317	14.45339926	17.04422334	15.97448181	16.58466895	14.90138547	15.12157399	15.46371594	14.90867408	15.48009595	15.53785539	15.1324194	15.04170193	15.81082264	15.83999107	16.52064937	16.47278602	15.31483104	15.65801618	15.53068066	14.72328764	16.81709608	16.34356744	16.20985313	14.30798343	15.20017064	15.07380685	14.17741954	15.87361233	15.75551354	15.62573738	15.30616852	14.98806331	16.88103029	15.18278229
TG 43:1	TG 43:1; TG 10:0_15:0_18:1; [M+NH4]+	TG 10:0_15:0_18:1	TG	Complex lipids	C46H86O6	991	LIPp	LipidBlast	DXRSCWVHUWZARD-UHFFFAOYSA-N				arb. unit	18.11910324	18.63061553	16.05487984	18.67515075	17.71743545	18.26035449	16.83227195	17.14640957	16.945981	17.00709299	17.04156291	17.22209678	16.85539167	16.52533728	17.62411004	17.51299502	18.23399876	18.29712674	17.03313259	17.30326347	17.26912668	16.92503281	18.54287317	18.12230731	17.83847763	16.01613361	16.83709816	16.67759578	15.90155045	17.60156769	17.49847527	17.36005832	16.93861477	16.76070695	18.6044012	16.98537501
TG 43:0	TG 43:0; TG 10:0_16:0_17:0; [M+NH4]+	TG 10:0_16:0_17:0	TG	Complex lipids	C46H88O6	998	LIPp	LipidBlast	BTLAEGIALGIWJX-UHFFFAOYSA-N				arb. unit	18.65195562	18.66655689	16.42669063	18.70136062	17.67692811	18.2083725	16.83946216	17.15526295	16.97358527	17.0390904	17.14769186	17.17422351	16.74094021	16.75520055	17.55996704	17.4922757	18.26415851	18.351996	16.95745351	17.68001606	17.43817457	17.07170327	18.53202864	17.94480927	17.75030135	16.26125019	16.9647357	16.73813185	15.99709125	17.64683993	17.71366843	17.37481026	17.01430385	16.72168666	18.6853237	17.05843573
TG 44:4 (2)	TG 44:4 (2); TG 12:0_14:0_18:4; [M+NH4]+	TG 12:0_14:0_18:4	TG	Complex lipids	C47H82O6	1018	LIPp	LipidBlast	DQTSGDMJXFCFHQ-UHFFFAOYSA-N				arb. unit	0	0	0	0	0	0	0	0	0	0	0	0	0	0	0	0	0	0	0	0	0	0	0	0	0	0	0	0	0	0	0	0	0	0	0	0
TG 44:4 (1)	TG 44:4 (1); TG 8:0_18:2_18:2; [M+NH4]+	TG 8:0_18:2_18:2	TG	Complex lipids	C47H82O6	1019	LIPp	LipidBlast	CRYXQZXZHAUBAH-UHFFFAOYSA-N				arb. unit	0	0	0	0	0	0	0	0	0	0	0	0	0	0	0	0	0	0	0	0	0	0	0	0	0	0	0	0	0	0	0	0	0	0	0	0
TG 44:3	TG 44:3; TG 8:0_18:1_18:2; [M+NH4]+	TG 8:0_18:1_18:2	TG	Complex lipids	C47H84O6	1023	LIPp	LipidBlast	MXPYGYYPZOZCCJ-UHFFFAOYSA-N				arb. unit	14.46454575	15.62153681	15.32748247	15.68917902	14.95773689	15.24187146	11.96758653	14.06701413	13.52307183	12.63956682	13.31373335	13.66954946	13.69021628	13.29073886	13.73693037	14.23414382	15.10201669	14.41303285	12.10066234	14.07948478	13.22580994	12.82873153	15.50804233	14.79019575	14.55038607	14.07326293	14.07326293	14.07326293	14.07326293	14.07326293	14.33964126	13.86631302	12.41864325	12.28337779	15.64785188	0
TG 44:2	TG 44:2; TG 10:0_16:0_18:2; [M+NH4]+	TG 10:0_16:0_18:2	TG	Complex lipids	C47H86O6	1029	LIPp	LipidBlast	NYEYZZJCSHLJCF-UHFFFAOYSA-N				arb. unit	18.22842415	18.65397164	16.22437858	18.65185404	17.66299514	18.36763657	16.88990793	17.02861836	16.85250513	16.92196875	17.11193034	17.20845347	16.95377586	16.47865904	17.49950336	17.6208212	18.2387266	18.1795544	16.887768	17.34576906	17.23816213	17.00509818	18.52711806	18.08150944	17.87084029	16.08955393	16.95967372	16.57299622	15.63948203	17.5706414	17.5258878	17.3589602	16.91024453	16.95112532	18.54920558	16.79039941
TG 44:1	TG 44:1; TG 12:0_14:0_18:1; [M+NH4]+	TG 12:0_14:0_18:1	TG	Complex lipids	C47H88O6	1032	LIPp	LipidBlast	MVBJOSAJFXMGHL-UHFFFAOYSA-N				arb. unit	20.13232024	20.12190909	17.93382318	20.04615282	19.05969301	19.74923439	18.24302983	18.50852599	18.31142904	18.31098548	18.34973476	18.5786233	18.24496304	17.94009562	18.96606603	18.85761051	19.51411687	19.48859922	18.3099337	18.68431374	18.63624934	18.40976383	19.8731542	19.40733831	19.1742674	17.39688904	18.28439488	17.90931301	17.38507877	18.90751859	18.89522616	18.59370113	18.25326581	18.13480732	19.91924597	18.26859682
TG 44:0	TG 44:0; TG 10:0_16:0_18:0; [M+NH4]+	TG 10:0_16:0_18:0	TG	Complex lipids	C47H90O6	1039	LIPp	LipidBlast	VUQYTZSZJWGZGG-UHFFFAOYSA-N				arb. unit	19.59597495	19.51114072	17.79352076	19.62634181	18.63737489	19.22010668	18.00392412	18.16274535	17.95142133	18.0292333	17.99808353	17.94776248	17.67172073	17.86583595	18.35929487	18.37841764	19.00379513	19.20909634	17.79383824	18.59060167	18.50062795	18.03004742	19.27451011	18.6972934	18.55084822	17.40649568	18.10059561	17.87953539	17.19393918	18.57459722	18.37448341	18.0717661	17.95924354	17.73523207	19.61022465	18.26139253
TG 45:3	TG 45:3; TG 10:0_17:1_18:2; [M+NH4]+	TG 10:0_17:1_18:2	TG	Complex lipids	C48H86O6	1063	LIPp	LipidBlast	BKZZKJZRFNUGJO-UHFFFAOYSA-N				arb. unit	16.02345116	16.21321816	13.52869828	16.47332524	15.41048448	15.91012739	14.26209485	12.18766137	12.64633369	12.76238204	14.97333862	14.70341697	14.39814244	13.94991788	15.28522158	15.26022124	15.97759297	15.8247599	15.03376711	15.13891172	14.93967103	14.71730156	16.35392215	15.71978987	15.74336181	13.5300405	13.69588075	12.04678297	12.04746477	15.41157719	15.26609108	15.31938988	13.13314221	14.27605169	16.31149999	14.80079881
TG 45:2	TG 45:2; TG 12:0_15:0_18:2; [M+NH4]+	TG 12:0_15:0_18:2	TG	Complex lipids	C48H88O6	1068	LIPp	LipidBlast	UFUJUIRRXHOYRI-UHFFFAOYSA-N				arb. unit	18.30109871	19.10935882	16.49746205	19.10402792	18.13528343	18.63488548	17.16747695	17.5764253	17.29697892	17.25737863	17.51626944	17.59576011	17.40613856	17.08651983	17.96525445	18.00172155	18.68266546	18.70169227	17.31765109	17.76166809	17.67725854	17.42673976	19.08619066	18.44701863	18.31468502	16.50540841	17.3849692	17.09898816	16.26504726	18.0935001	17.99868959	17.84021242	17.38019047	17.12766189	19.10499283	17.33844043
TG 45:1	TG 45:1; TG 14:0_15:0_16:1; [M+NH4]+	TG 14:0_15:0_16:1	TG	Complex lipids	C48H90O6	1075	LIPp	LipidBlast	WPZBPGLDPHSUSA-UHFFFAOYSA-N				arb. unit	20.20464278	20.50496927	17.918345	20.50283278	19.52927612	19.95984774	18.60111425	18.8996608	18.62388506	18.74649136	18.78544608	18.95972466	18.58701199	18.38611088	19.34033042	19.32768859	20.020588	20.02188275	18.61702258	19.17148958	19.0895229	18.6987284	20.3827074	19.79379062	19.62741632	17.84082709	18.6361679	18.34215282	17.64032968	19.37153632	19.28621255	19.19309216	18.73383294	18.45698802	20.40759557	18.68096382
TG 45:0	TG 45:0; TG 14:0_15:0_16:0; [M+NH4]+	TG 14:0_15:0_16:0	TG	Complex lipids	C48H92O6	1082	LIPp	LipidBlast	RIBSYLFDZQICKH-UHFFFAOYSA-N				arb. unit	20.11566729	19.95669094	18.04645794	19.99935182	18.94664646	19.43178527	18.14750307	18.35316406	18.35498108	18.43282324	18.38860595	18.39262768	18.13052029	18.03430463	18.68696552	18.88487404	19.46224464	19.5676312	18.149762	18.99698371	18.75247865	18.37887057	19.8084002	19.16584915	19.12194828	17.72978668	18.35702787	18.1761975	17.48838151	18.91266132	19.01727331	18.54894605	18.35651645	17.82468533	20.09704836	18.52705313
TG 46:5	TG 46:5; TG 10:0_18:2_18:3; [M+NH4]+	TG 10:0_18:2_18:3	TG	Complex lipids	C49H84O6	1097	LIPp	LipidBlast	NTEXICMORZCHGC-UHFFFAOYSA-N				arb. unit	13.15624112	12.97978243	12.88130519	12.66866342	13.98859594	14.15789953	12.76300483	13.29562546	13.51533025	13.61067884	12.78115477	13.31387503	13.48444531	13.25369978	12.64498286	13.55901852	14.42147316	13.80241539	12.169925	13.13683095	13.72109919	13.3908407	12.25355206	13.69043456	13.46122363	12.56176526	14.15711005	13.83812057	12.73131903	13.10819772	12.97638512	13.46416282	13.82197324	14.43038721	13.94955317	13.06204614
TG 46:4 (1)	TG 46:4 (1); TG 10:0_18:2_18:2; [M+NH4]+	TG 10:0_18:2_18:2	TG	Complex lipids	C49H86O6	1107	LIPp	LipidBlast	GTDWNYZZRCJYOX-UHFFFAOYSA-N				arb. unit	13.60987129	14.06978539	13.07873457	12.22911922	11.83328544	13.85438143	13.4655664	13.01489224	13.4655664	13.4655664	12.15323534	12.45043803	12.53065018	12.4911015	13.86824382	13.20945337	12.98619759	13.38410918	13.10213975	12.61723786	12.87555739	11.88874325	14.07656511	13.23646272	12.39312227	13.07873457	13.07873457	13.07873457	13.07873457	13.07873457	13.07873457	13.07873457	13.07873457	13.07873457	13.07873457	0
TG 46:4 (2)	TG 46:4 (2); TG 10:0_16:0_20:4; [M+NH4]+	TG 10:0_16:0_20:4	TG	Complex lipids	C49H86O6	1108	LIPp	LipidBlast	FAIWGJJNFUDOAY-UHFFFAOYSA-N				arb. unit	0	0	0	0	0	0	0	0	0	0	0	0	0	0	0	0	0	0	0	0	0	0	0	0	0	0	0	0	0	0	0	0	0	0	0	0
TG 46:3	TG 46:3; TG 10:0_18:1_18:2; [M+NH4]+	TG 10:0_18:1_18:2	TG	Complex lipids	C49H88O6	1114	LIPp	LipidBlast	KJTNBMXTRCBORQ-UHFFFAOYSA-N				arb. unit	17.43830455	18.07895343	15.7889222	18.00121025	17.22483074	17.56042987	16.40056261	16.60873129	16.45821434	16.49627646	16.48064822	16.68628166	16.53075685	16.1692987	17.16877983	16.99968076	17.62244511	17.68983422	16.50529985	16.82015403	16.81180114	16.44966454	17.99163256	17.53709704	17.37119809	15.9814112	16.35593604	16.14535505	15.66141627	17.00848333	17.0478375	16.90710191	16.34594228	16.1945645	17.96569975	16.35505854
TG 46:2	TG 46:2; TG 12:0_16:0_18:2; [M+NH4]+	TG 12:0_16:0_18:2	TG	Complex lipids	C49H90O6	1120	LIPp	LipidBlast	JORMHQSOEAESEA-UHFFFAOYSA-N				arb. unit	20.42268692	20.60889639	18.08391037	20.45413661	19.56360966	20.02616409	18.61738854	18.8688105	18.70945408	18.74278639	18.90451409	19.00594247	18.71353755	18.39749081	19.4140844	19.35354746	20.05159265	20.07606922	18.74664225	19.09185889	19.13985108	18.82338279	20.42023781	19.8315191	19.72177176	17.95516743	18.76339394	18.46863597	17.74154599	19.3271864	19.2477259	19.160775	18.74649464	18.53185355	20.41034265	18.6626058
TG 46:1	TG 46:1; TG 12:0_16:0_18:1; [M+NH4]+	TG 12:0_16:0_18:1	TG	Complex lipids	C49H92O6	1128	LIPp	LipidBlast	KKDKCSAJJXXLKK-UHFFFAOYSA-N				arb. unit	21.34701519	21.46333877	19.19762226	21.35481648	20.36494363	20.93580819	19.54410602	19.83832682	19.63353806	19.63394242	19.67600354	19.86006094	19.49992956	19.27373642	20.26360046	20.19066024	20.87013139	20.88905828	19.53257851	20.04490768	20.08015652	19.66919304	21.19619807	20.66581038	20.49642179	18.73719782	19.69886572	19.34130598	18.6818046	20.28346597	20.16486275	20.01534563	19.58421567	19.37768714	21.31494828	19.61766475
TG 46:0	TG 46:0; TG 12:0_16:0_18:0; [M+NH4]+	TG 12:0_16:0_18:0	TG	Complex lipids	C49H94O6	1138	LIPp	LipidBlast	HBNALZRPCNRSPZ-UHFFFAOYSA-N				arb. unit	20.19814525	20.48836385	18.51047444	20.60317808	19.65707242	20.14675386	18.95141279	19.08416737	19.07871373	19.00085003	19.07397416	18.9382874	18.57904703	18.82979086	19.12693381	19.45949366	19.9563166	20.24617694	18.55115624	19.75369664	19.49631938	19.04848155	20.35204235	19.35957371	19.49171807	18.71404759	19.10528448	18.89529718	18.49875184	19.57517729	19.47685298	18.95404008	19.118936	18.12502998	20.686798	19.21800975
TG 47:4	TG 47:4; TG 11:0_18:2_18:2; [M+NH4]+	TG 11:0_18:2_18:2	TG	Complex lipids	C50H88O6	1152	LIPp	LipidBlast	DELXIQAHFKYYNA-UHFFFAOYSA-N				arb. unit	0	0	0	0	0	0	0	0	0	0	0	0	0	0	0	0	0	0	0	0	0	0	0	0	0	0	0	0	0	0	0	0	0	0	0	0
TG 47:3	TG 47:3; TG 12:0_17:1_18:2; [M+NH4]+	TG 12:0_17:1_18:2	TG	Complex lipids	C50H90O6	1158	LIPp	LipidBlast	VRCLLXWADKYRPD-UHFFFAOYSA-N				arb. unit	15.5405216	18.19033109	15.67782973	18.27175025	17.27673328	17.73541058	16.26909014	16.67785725	16.60699792	16.46082382	16.51603855	16.70715689	16.49532416	12.50183718	17.18638511	17.2545581	17.87147213	17.77074776	16.63349195	16.86624056	16.8685091	16.46731897	18.17603676	17.59060898	17.54091506	15.59455788	16.581333	16.19288996	15.44737385	17.25592297	17.18190929	16.85818745	13.04695345	16.21786306	18.12834178	16.4995345
TG 47:2	TG 47:2; TG 14:0_15:0_18:2; [M+NH4]+	TG 14:0_15:0_18:2	TG	Complex lipids	C50H92O6	1163	LIPp	LipidBlast	HFHPULQIGJZKNH-UHFFFAOYSA-N				arb. unit	20.13106189	20.58869817	18.17477942	20.52785972	19.57168229	19.97534141	18.63375444	19.02975094	18.81029234	18.79762353	18.95229193	19.08659239	18.7959984	18.50643544	19.42198877	19.51156543	20.15118257	20.11373072	18.82696116	19.19914032	19.18454366	18.82630641	20.50470166	19.94744432	19.80953578	18.1310732	18.80824463	18.5284274	17.7443937	19.5236902	19.45687375	19.28402203	18.84389346	18.74405858	20.51057392	18.81818895
TG 47:1	TG 47:1; TG 15:0_16:0_16:1; [M+NH4]+	TG 15:0_16:0_16:1	TG	Complex lipids	C50H94O6	1171	LIPp	LipidBlast	RCYIETYFTUBXFK-UHFFFAOYSA-N				arb. unit	21.24047983	21.48669855	19.14542471	21.39859914	20.37669667	20.89451435	19.46781647	19.79810154	19.61129142	19.58556775	19.70155691	19.89640336	19.48111749	19.32397832	20.18226825	20.24241703	20.81997634	21.04864984	19.57287228	20.13561786	20.12659105	19.68591394	21.27443162	20.74180271	20.57012253	18.88820218	19.66436221	19.40188156	18.65520576	20.33083046	20.26072777	20.07528719	19.63612895	19.39069798	21.40797151	19.60135187
TG 48:6 (1)	TG 48:6 (1); TG 10:0_18:2_20:4; [M+NH4]+	TG 10:0_18:2_20:4	TG	Complex lipids	C51H86O6	1183	LIPp	LipidBlast	CPHVUURYNBKQGP-UHFFFAOYSA-N				arb. unit	0	0	0	0	0	0	0	0	0	0	0	0	0	0	0	0	0	0	0	0	0	0	0	0	0	0	0	0	0	0	0	0	0	0	0	0
TG 48:6 (2)	TG 48:6 (2); TG 10:0_16:0_22:6; [M+NH4]+	TG 10:0_16:0_22:6	TG	Complex lipids	C51H86O6	1184	LIPp	LipidBlast	COUZKYGCARAGOC-UHFFFAOYSA-N				arb. unit	0	0	0	0	0	0	0	0	0	0	0	0	0	0	0	0	0	0	0	0	0	0	0	0	0	0	0	0	0	0	0	0	0	0	0	0
TG 48:4 (2)	TG 48:4 (2); TG 12:0_16:0_20:4; [M+NH4]+	TG 12:0_16:0_20:4	TG	Complex lipids	C51H90O6	1194	LIPp	LipidBlast	MEZQPBQITQRLTP-UHFFFAOYSA-N				arb. unit	15.20689989	15.9157627	13.14911199	15.91417488	15.15620161	15.5674808	14.37795609	14.75112558	14.62256665	14.06743436	14.11439305	13.59140547	14.27946549	14.16632003	14.8300695	14.83496477	15.69435789	15.37792221	14.50828999	14.72115261	14.56158629	14.16984673	15.93488872	15.13606991	15.06478486	13.30720081	14.16796689	13.80403016	12.96452137	14.89978174	15.04746477	14.76160317	14.2812056	13.78064229	15.79029758	14.06111801
TG 48:4 (1)	TG 48:4 (1); TG 12:0_18:2_18:2; [M+NH4]+	TG 12:0_18:2_18:2	TG	Complex lipids	C51H90O6	1195	LIPp	LipidBlast	QYGNVKAJARKXER-UHFFFAOYSA-N				arb. unit	14.74651432	14.12839716	12.88512437	15.73293585	15.17784774	15.36410045	14.32340666	14.10345174	13.63424384	14.21173623	14.58378795	14.59770342	14.00413267	13.16443559	12.0115767	15.34589031	15.34845154	15.34589031	15.34589031	14.05917544	12.11829223	13.2286684	15.69794493	15.06558443	15.20762447	12.32516489	13.32530546	12.07246761	12.45532722	12.18208393	14.48324896	14.41692944	12.83407595	13.59035313	15.75882178	13.13169622
TG 48:3	TG 48:3; TG 12:0_18:1_18:2; [M+NH4]+	TG 12:0_18:1_18:2	TG	Complex lipids	C51H92O6	1198	LIPp	LipidBlast	PURPKTYKZMLEGI-UHFFFAOYSA-N				arb. unit	19.38747256	19.53497724	17.10789134	19.54197005	18.49735289	18.92452548	17.69866398	17.95234312	17.86979262	17.70221328	17.93775886	17.96728819	17.67771964	17.56430582	18.50318519	18.36144694	19.00838759	19.08002896	17.78312614	18.17519378	18.30310736	17.84644532	19.48182899	18.9007607	18.75813536	17.04514106	17.7982756	17.55071673	16.80020477	18.45218492	18.3884504	18.18292289	17.70117784	17.50100522	19.44338876	17.63240597
TG 48:2	TG 48:2; TG 14:0_16:0_18:2; [M+NH4]+	TG 14:0_16:0_18:2	TG	Complex lipids	C51H94O6	1200	LIPp	LipidBlast	YUIIXXZIUIOJQY-UHFFFAOYSA-N				arb. unit	21.40622577	21.52735673	19.31382633	21.37740013	20.43141599	20.9829351	19.53321755	19.8663432	19.71869006	19.65737254	19.76501085	19.90501527	19.70190374	19.38108874	20.35906747	20.2887343	20.90558606	21.03082472	19.67699007	20.09905881	20.19163639	19.67748223	21.28962494	20.79126148	20.66518409	18.92096339	19.76475337	19.42529582	18.72380091	20.34283535	20.21412106	20.15051709	19.62319742	19.53225318	21.34602022	19.57340866
TG 48:1	TG 48:1; TG 14:0_16:0_18:1; [M+NH4]+	TG 14:0_16:0_18:1	TG	Complex lipids	C51H96O6	1205	LIPp	LipidBlast	GPXZOHHIWJNYTJ-UHFFFAOYSA-N				arb. unit	21.728011	22.10077429	20.32337587	22.6751445	21.42735019	22.07626074	20.36901152	20.53125865	20.41249542	20.45879608	20.5953012	20.46222067	20.06891863	20.11360229	20.87261477	21.34131956	21.34900904	22.18422795	20.10119218	20.7326436	20.71426816	20.87571636	22.45285404	21.35175936	21.36765097	19.73802792	20.70954747	20.2302738	19.97984522	21.67942082	21.50042956	20.56639785	20.39413294	20.14295837	22.4076591	20.97927167
TG 48:0	TG 48:0; TG 15:0_16:0_17:0; [M+NH4]+	TG 15:0_16:0_17:0	TG	Complex lipids	C51H98O6	1211	LIPp	LipidBlast	XHQYBFXVOWIXBR-UHFFFAOYSA-N				arb. unit	19.48856392	19.59589484	18.04130087	20.03671828	19.04545573	19.50433021	18.47174268	18.46623183	18.52103678	18.78950181	18.68375538	18.25828078	17.87064767	18.41140754	18.41861031	18.90627995	19.29380166	19.62703686	17.93128577	19.15447697	18.92771432	18.50432633	19.72253907	19.03450614	19.2502776	18.31845455	18.52364235	18.53728666	17.95777656	19.24381086	19.11390746	18.41503612	18.70990837	17.67424055	20.13534606	18.72541952
TG 50:8	TG 50:8; TG 10:0_18:2_22:6; [M+NH4]+	TG 10:0_18:2_22:6	TG	Complex lipids	C53H86O6	1243	LIPp	LipidBlast	BECCIYJRBWONBM-UHFFFAOYSA-N				arb. unit	0	0	0	0	0	0	0	0	0	0	0	0	0	0	0	0	0	0	0	0	0	0	0	0	0	0	0	0	0	0	0	0	0	0	0	0
TG 49:1	TG 49:1; TG 15:0_16:0_18:1; [M+NH4]+	TG 15:0_16:0_18:1	TG	Complex lipids	C52H98O6	1244	LIPp	LipidBlast	IVRUJYRTYXTTIH-UHFFFAOYSA-N				arb. unit	20.98853769	21.27314678	19.21503998	22.98354964	21.95052137	22.45957645	20.77741024	20.28347388	19.69994856	20.46547274	21.01422824	19.77162487	19.37549343	20.57608571	20.19452603	21.84886894	21.4034573	22.5145224	19.59175242	21.14594831	20.5608142	21.34753649	22.91886688	20.6003349	20.75027273	20.44636044	21.19780641	20.76537757	20.31292837	22.13078263	22.08321993	20.00027377	19.71443503	19.37792433	22.81122905	21.45229202
TG 50:7	TG 50:7; TG 10:0_18:2_22:5; [M+NH4]+	TG 10:0_18:2_22:5	TG	Complex lipids	C53H88O6	1249	LIPp	LipidBlast	HYJWFAZPHSIHOB-UHFFFAOYSA-N				arb. unit	0	0	0	0	0	0	0	0	0	0	0	0	0	0	0	0	0	0	0	0	0	0	0	0	0	0	0	0	0	0	0	0	0	0	0	0
TG 50:6 (2)	TG 50:6 (2); TG 12:0_16:0_22:6; [M+NH4]+	TG 12:0_16:0_22:6	TG	Complex lipids	C53H90O6	1253	LIPp	LipidBlast	MLHGBIWZPHKGMZ-UHFFFAOYSA-N				arb. unit	0	0	0	0	0	0	0	0	0	0	0	0	0	0	0	0	0	0	0	0	0	0	0	0	0	0	0	0	0	0	0	0	0	0	0	0
TG 50:6 (1)	TG 50:6 (1); TG 12:0_18:2_20:4; [M+NH4]+	TG 12:0_18:2_20:4	TG	Complex lipids	C53H90O6	1254	LIPp	LipidBlast	WECMOJMQFLIOCA-UHFFFAOYSA-N				arb. unit	0	0	0	0	0	0	0	0	0	0	0	0	0	0	0	0	0	0	0	0	0	0	0	0	0	0	0	0	0	0	0	0	0	0	0	0
TG 50:4 (1)	TG 50:4 (1); TG 14:0_18:2_18:2; [M+NH4]+	TG 14:0_18:2_18:2	TG	Complex lipids	C53H94O6	1263	LIPp	LipidBlast	UVOGHPPAYFAQIT-UHFFFAOYSA-N				arb. unit	17.28660288	16.98941668	15.47307151	17.1666927	16.1711377	16.72012399	15.45259518	15.67029664	15.52301055	15.46553452	15.53101587	15.46524753	15.29892174	15.23556552	16.02535588	15.99541385	16.38274222	16.56084032	15.32199854	14.87915244	15.78506927	15.12129067	16.86865378	16.56067615	16.65046278	14.82744195	15.64351802	15.32358258	14.79578602	16.2982058	16.06014705	15.97116181	15.58698635	15.3042087	16.91181327	15.09188988
TG 50:4 (2)	TG 50:4 (2); TG 14:0_16:0_20:4; [M+NH4]+	TG 14:0_16:0_20:4	TG	Complex lipids	C53H94O6	1264	LIPp	LipidBlast	PDTDPJCFQFBLEY-UHFFFAOYSA-N				arb. unit	17.05253621	17.480664	15.17780881	17.43498651	16.6213794	16.89760915	15.59551974	16.08142102	15.98961624	15.85606072	15.91415152	15.95003183	15.85008914	15.6874577	16.45420289	16.3007994	17.04048238	16.88502901	15.79487273	16.14116916	16.14593215	15.81129943	17.41805024	16.85051651	16.68755338	14.97324892	15.94086414	15.5017439	14.91601939	16.55857019	16.32542844	16.16659463	15.66736106	15.56780757	17.31414065	15.64453229
TG 50:3	TG 50:3; TG 14:0_18:1_18:2; [M+NH4]+	TG 14:0_18:1_18:2	TG	Complex lipids	C53H96O6	1268	LIPp	LipidBlast	LVCDKQHOIIGWET-UHFFFAOYSA-N				arb. unit	20.11629065	20.03430597	18.37018932	19.93817826	19.07773108	19.52970887	18.21806179	18.5470828	18.39107153	18.31255063	18.38084996	18.37252927	18.38723483	18.05521358	18.9949224	18.89294297	19.54925448	19.5695942	18.18255924	18.67091207	18.82004804	18.26336549	19.91730506	19.50076604	19.43490102	17.66563432	18.50900948	18.05183556	17.48434303	19.06930553	19.07812213	18.80456906	18.35317698	18.2150874	19.8718496	18.1906735
TG 50:2	TG 50:2; TG 16:0_16:0_18:2; [M+NH4]+	TG 16:0_16:0_18:2	TG	Complex lipids	C53H98O6	1271	LIPp	LipidBlast	MTWYSKGJIDFSRC-UHFFFAOYSA-N				arb. unit	21.35710414	21.5087576	20.40926869	22.91171491	21.85177877	22.42290374	20.77815255	20.29794842	20.053389	20.26769882	21.03382356	20.1841344	20.07398201	20.72278919	20.57481524	21.79862368	21.17689141	22.42483699	19.72007889	20.89909135	20.39445537	21.31908276	22.67484698	21.28199227	21.35554575	20.25822441	21.2901505	20.70747878	20.42191175	22.20703309	22.03565525	20.65107535	20.37459166	20.14845051	22.61889851	21.15547358
TG 50:1	TG 50:1; TG 16:0_16:0_18:1; [M+NH4]+	TG 16:0_16:0_18:1	TG	Complex lipids	C53H100O6	1276	LIPp	LipidBlast	YHMDGPZOSGBQRH-UHFFFAOYSA-N				arb. unit	21.55135717	21.24228909	20.72958921	21.61051034	20.88280796	21.69874154	20.89213662	20.50112091	20.68058788	20.7173342	20.80350997	20.86878413	20.4462736	20.65150898	21.06783544	20.77783481	21.01140745	21.22323872	19.86455495	20.61739213	20.43660785	20.2980995	21.14438316	21.58470703	21.83999415	19.99331298	21.3350839	20.42098203	19.77736128	21.6163348	22.02624887	21.09409831	20.92125475	20.65032166	21.70944609	20.08863298
TG 51:4	TG 51:4; TG 15:0_18:2_18:2; [M+NH4]+	TG 15:0_18:2_18:2	TG	Complex lipids	C54H96O6	1290	LIPp	LipidBlast	MIHLTJZHRJACQQ-UHFFFAOYSA-N				arb. unit	16.32324832	16.18909098	14.1952953	16.56807487	15.59248624	16.21710573	14.96298635	14.86457308	14.86906363	14.65368481	14.89907364	15.13951138	14.53824957	14.60211889	15.42203191	15.44695404	16.24789044	16.01937354	14.97387671	15.02984797	15.08522347	14.85447883	16.17981192	16.07714952	16.05420153	14.37225293	14.97665362	14.36550227	13.79522797	15.73537092	15.5278435	15.67504735	14.94201043	14.79182424	16.16724172	14.54266917
TG 51:3	TG 51:3; TG 15:0_18:1_18:2; [M+NH4]+	TG 15:0_18:1_18:2	TG	Complex lipids	C54H98O6	1291	LIPp	LipidBlast	AFUGNQFGFOCTMS-UHFFFAOYSA-N				arb. unit	18.60860497	19.13537863	16.75397405	19.07629369	18.19909238	18.73177643	17.22621461	17.64979647	17.69753776	17.49762577	17.67205926	17.79841484	17.25852003	17.10383077	18.25665098	18.27145847	18.63118772	18.75005268	17.51787696	17.8177519	17.82487175	17.43676847	19.15837547	18.61627961	18.47642188	16.78741798	17.66808166	17.22612992	16.42227834	18.14854113	18.27482856	18.01715095	17.54783592	17.34287332	19.11051899	17.41903845
TG 51:2	TG 51:2; TG 16:0_17:1_18:1; [M+NH4]+	TG 16:0_17:1_18:1	TG	Complex lipids	C54H100O6	1295	LIPp	LipidBlast	QLIUVBJPQMDRHV-UHFFFAOYSA-N				arb. unit	19.99552289	20.32408713	18.39709801	21.65700392	20.55863745	21.10254091	19.41981208	19.08130398	18.68143403	19.08358061	19.69832145	18.86873817	18.61067884	19.24599132	19.29699908	20.5083074	20.01681645	21.10233586	18.68383418	19.72150811	19.21394195	19.96810707	21.57913176	19.83515758	19.79480453	19.20347944	20.04877155	19.53582022	19.04215365	20.96070761	20.78965065	19.20164535	18.86799356	18.62316348	21.35431019	19.91703694
TG 52:8	TG 52:8; TG 12:0_20:4_20:4; [M+NH4]+	TG 12:0_20:4_20:4	TG	Complex lipids	C55H90O6	1299	LIPp	LipidBlast	NBGLRTCRZVLVKV-UHFFFAOYSA-N				arb. unit	0	0	0	0	0	0	0	0	0	0	0	0	0	0	0	0	0	0	0	0	0	0	0	0	0	0	0	0	0	0	0	0	0	0	0	0
TG 51:1	TG 51:1; TG 16:0_17:0_18:1; [M+NH4]+	TG 16:0_17:0_18:1	TG	Complex lipids	C54H102O6	1300	LIPp	LipidBlast	RHDRMOUSDQDVCE-UHFFFAOYSA-N				arb. unit	19.03003664	19.92899539	18.10831515	19.78841406	19.04425803	19.55354493	18.29391614	18.64507436	18.32840759	18.36747874	18.41293778	18.36315088	18.07525455	17.90723104	18.64649543	18.68477943	19.30757661	19.52980036	18.19550197	18.93873536	18.67842477	18.44945095	19.77626756	19.33277741	19.36821869	17.58231107	18.58488912	18.35451628	17.35424077	19.06578951	19.12659609	18.76217763	18.58505789	18.08370265	20.01813904	18.65002095
TG 52:6 (1)	TG 52:6 (1); TG 16:1_18:2_18:3; [M+NH4]+	TG 16:1_18:2_18:3	TG	Complex lipids	C55H94O6	1310	LIPp	LipidBlast	NOOJQDXMGLPOOA-UHFFFAOYSA-N				arb. unit	0	0	0	0	0	0	0	0	0	0	0	0	0	0	0	0	0	0	0	0	0	0	0	0	0	0	0	0	0	0	0	0	0	0	0	0
TG 52:6 (2)	TG 52:6 (2); TG 14:0_16:0_22:6; [M+NH4]+	TG 14:0_16:0_22:6	TG	Complex lipids	C55H94O6	1311	LIPp	LipidBlast	UXGPUQXLYDHGHO-UHFFFAOYSA-N				arb. unit	0	0	0	0	0	0	0	0	0	0	0	0	0	0	0	0	0	0	0	0	0	0	0	0	0	0	0	0	0	0	0	0	0	0	0	0
TG 52:4 (2)	TG 52:4 (2); TG 16:0_16:0_20:4; [M+NH4]+	TG 16:0_16:0_20:4	TG	Complex lipids	C55H98O6	1321	LIPp	LipidBlast	GTEUKLVYQXBQGG-UHFFFAOYSA-N				arb. unit	17.19222538	17.97738614	16.36469895	17.86920825	17.26803021	17.60764818	16.84015093	16.90530473	16.80867514	16.98538613	16.30312074	16.72633792	16.7565042	16.55698496	17.25111252	17.0740369	17.41646769	17.50869233	16.470214	16.89763278	16.76529905	16.48012751	17.77373162	17.30680044	13.21386365	15.16156494	16.73626979	16.36451088	15.80534083	17.34184888	16.86504452	17.0071587	16.62746264	16.61413468	17.33566949	16.49055321
TG 52:4 (1)	TG 52:4 (1); TG 16:1_18:1_18:2; [M+NH4]+	TG 16:1_18:1_18:2	TG	Complex lipids	C55H98O6	1322	LIPp	LipidBlast	WHSWXEYWNPTUPW-UHFFFAOYSA-N				arb. unit	19.73466001	18.51896813	18.7169534	19.17722729	18.43129763	18.61060315	17.8174334	17.87170073	17.70410628	17.77601529	17.68633638	17.52606361	17.59949157	17.44602517	18.0835053	18.07742077	18.13674585	18.3596166	17.35733722	17.71039615	17.67042804	17.48575071	18.14472296	19.27715797	19.70866967	17.72191357	19.02822714	17.82858899	17.37518371	19.38051814	18.69885725	18.5180576	18.27935667	18.18686867	18.97348437	17.26240688
TG 52:3	TG 52:3; TG 16:0_18:1_18:2; [M+NH4]+	TG 16:0_18:1_18:2	TG	Complex lipids	C55H100O6	1327	LIPp	LipidBlast	KGLAHZTWGPHKFF-UHFFFAOYSA-N				arb. unit	20.94996275	20.37945029	20.83069082	22.1400312	21.18237314	21.48465034	20.08251811	19.72669713	19.39289805	19.56608564	20.11997076	19.33274683	19.19276718	19.8705363	19.89493171	20.87239458	19.99717535	21.21764596	18.80741467	19.88733368	19.39353291	20.43203106	21.56289966	21.4848165	21.9025065	20.17030408	21.57382976	20.30025088	20.13051526	22.33604748	21.69791142	20.64197411	20.53991608	20.28031428	21.83853072	20.29989217
TG 52:2	TG 52:2; TG 16:0_18:0_18:2; [M+NH4]+	TG 16:0_18:0_18:2	TG	Complex lipids	C55H102O6	1332	LIPp	LipidBlast	MDCUASFVKLEFPW-UHFFFAOYSA-N				arb. unit	21.87530952	21.25900818	21.59395548	21.80888485	21.3571122	21.54347085	20.73343329	20.46323997	20.45292792	20.53947596	20.43764846	20.46549965	20.42337447	20.22137707	21.14157083	20.60769513	20.75724594	21.02737959	19.84875893	20.43706016	20.42049072	20.50836543	21.06072363	22.93540266	23.45605844	21.31001028	22.79452415	21.33473374	20.89113621	22.9976016	22.48321181	22.14148228	21.98433431	21.92793273	22.43928584	20.21545953
TG 52:1	TG 52:1; TG 16:0_18:0_18:1; [M+NH4]+	TG 16:0_18:0_18:1	TG	Complex lipids	C55H104O6	1338	LIPp	LipidBlast	NPCZZYKITFKRQZ-UHFFFAOYSA-N				arb. unit	20.34608733	19.98427103	19.54320745	20.18707293	19.69167197	21.08436399	20.53891546	19.65657325	20.2957185	20.1285633	21.08854564	21.30242194	20.3930877	20.98314531	21.17920205	20.68191352	20.66361543	20.9590468	19.30794342	20.37139487	19.90292266	19.83281586	20.15584598	21.59943209	22.28867658	20.25239056	21.76570211	20.52769748	19.8677885	21.90852309	22.753512	21.27520948	21.32508691	20.62103861	21.82237516	19.85917683
TG 53:6	TG 53:6; TG 15:0_18:2_20:4; [M+NH4]+	TG 15:0_18:2_20:4	TG	Complex lipids	C56H96O6	1344	LIPp	LipidBlast	YQNAVNJUXQPZKE-UHFFFAOYSA-N				arb. unit	0	0	0	0	0	0	0	0	0	0	0	0	0	0	0	0	0	0	0	0	0	0	0	0	0	0	0	0	0	0	0	0	0	0	0	0
TG 53:3	TG 53:3; TG 17:0_18:1_18:2; [M+NH4]+	TG 17:0_18:1_18:2	TG	Complex lipids	C56H102O6	1353	LIPp	LipidBlast	NIBMDPFMDDQNNX-UHFFFAOYSA-N				arb. unit	17.89049586	18.15497629	16.27173657	19.10113446	18.04977943	18.7341175	16.8894802	16.75103403	16.51903726	16.75880877	17.25390287	16.58246545	16.36821656	16.74884799	17.23614503	17.91235141	17.64586245	18.39388479	16.42493717	17.21431912	16.84546555	17.48728265	18.93333623	17.87187517	18.01516456	17.41456963	18.12309079	17.34886644	17.08386363	19.13862179	18.66256755	17.25385672	16.69283342	16.89288666	18.9183683	17.27141743
TG 53:2	TG 53:2; TG 17:0_18:1_18:1; [M+NH4]+	TG 17:0_18:1_18:1	TG	Complex lipids	C56H104O6	1355	LIPp	LipidBlast	ANBFFIILUQJIQL-UHFFFAOYSA-N				arb. unit	16.32558655	16.92393096	14.98437395	17.00067126	15.28467953	16.14238631	13.39673856	14.2974895	12.78504371	13.34568245	13.95019135	14.63894493	13.29634268	14.30342403	15.51240098	15.206671	16.15475879	16.23678035	13.5302844	14.49766475	13.605711	13.85067521	16.2905049	16.22571582	16.07430874	15.09979981	15.09979981	15.09979981	15.09979981	15.09979981	15.23758344	15.30010227	13.74167764	12.47649308	16.23433096	0
TG 54:8	TG 54:8; TG 14:0_18:2_22:6; [M+NH4]+	TG 14:0_18:2_22:6	TG	Complex lipids	C57H94O6	1359	LIPp	LipidBlast	AINACBPMKQPREK-UHFFFAOYSA-N				arb. unit	0	0	0	0	0	0	0	0	0	0	0	0	0	0	0	0	0	0	0	0	0	0	0	0	0	0	0	0	0	0	0	0	0	0	0	0
TG 54:7	TG 54:7; TG 16:0_18:2_20:5; [M+NH4]+	TG 16:0_18:2_20:5	TG	Complex lipids	C57H96O6	1365	LIPp	LipidBlast	RTHDUZGGPUMUEU-UHFFFAOYSA-N				arb. unit	12.28366717	12.28366717	11.90839262	12.59828517	12.28366717	12.43045255	13.11569395	12.47497338	12.38478375	13.96632519	13.1313747	12.41732512	13.92944336	13.44617867	12.7281331	13.80665031	13.6291289	13.67579168	12.59525748	13.72099235	12.11536884	11.90801726	12.11536884	12.98459647	12.11536884	12.29260922	12.29260922	12.29260922	12.27844946	13.70206444	12.60940962	12.60940962	12.67043496	12.60269887	12.60940962	0
TG 54:6 (2)	TG 54:6 (2); TG 16:0_18:2_20:4; [M+NH4]+	TG 16:0_18:2_20:4	TG	Complex lipids	C57H98O6	1371	LIPp	LipidBlast	NPELAMJIYLFQEL-UHFFFAOYSA-N				arb. unit	16.20669007	15.06166652	15.44569386	15.51969767	15.3614298	15.43547494	15.08663385	15.54369645	15.23421868	15.19367935	14.88812487	15.05540955	15.27790486	15.30303153	14.77971936	14.72499339	15.05095397	14.84798712	14.55212871	14.38579501	14.56075077	14.66433617	14.34485068	14.87958325	14.51274046	12.90407008	15.1300074	14.07981809	13.97531062	14.95401451	14.68277518	14.75217155	14.74593688	14.72520647	14.92300243	13.80644893
TG 54:6 (1)	TG 54:6 (1); TG 18:2_18:2_18:2; [M+NH4]+	TG 18:2_18:2_18:2	TG	Complex lipids	C57H98O6	1372	LIPp	LipidBlast	HBOQXIRUPVQLKX-UHFFFAOYSA-N				arb. unit	19.67828893	17.44183378	17.08642653	17.94277793	17.47142914	17.43524703	16.81441974	16.8556715	17.01132555	17.18711039	17.04893382	16.80604608	16.81216477	16.62837434	17.2648549	17.58725012	17.6255947	17.73442517	16.97852055	17.13765161	16.81723351	16.8423749	17.06765493	18.37801538	18.72059831	16.76227821	18.06900914	16.84161349	16.60285832	18.36961864	17.79687614	17.69488155	17.34844289	17.26296653	17.78962279	16.84952728
TG 54:5	TG 54:5; TG 16:0_18:1_20:4; [M+NH4]+	TG 16:0_18:1_20:4	TG	Complex lipids	C57H100O6	1376	LIPp	LipidBlast	WNGNQJVTTOEUDY-UHFFFAOYSA-N				arb. unit	18.02165236	16.7684945	16.96882426	17.15756405	16.99647349	17.17930655	17.17724433	16.75007886	16.92188741	17.20160706	16.20745289	16.66539144	16.89777457	16.87025634	16.85474666	16.38567706	16.90631519	16.4229353	16.35102548	16.64526438	16.59028002	16.62636498	16.57348447	17.06185634	16.81206447	15.61761095	16.61240779	16.61565837	16.1769328	17.22666619	16.90225733	16.8170586	16.93500386	16.03613067	17.00034117	16.18086099
TG 54:3	TG 54:3; TG 18:0_18:1_18:2; [M+NH4]+	TG 18:0_18:1_18:2	TG	Complex lipids	C57H104O6	1382	LIPp	LipidBlast	CNGSOZKJBWHOEG-UHFFFAOYSA-N				arb. unit	21.79295587	20.60770145	20.50229184	21.1973229	21.06270628	20.91498725	20.09308223	19.89291185	19.86345128	20.12763167	20.00922312	20.04082481	19.9014164	19.72307261	20.47899569	20.32450031	20.33586027	20.67054647	19.53147284	20.00946098	20.12007584	20.26798108	20.56538104	23.0038622	23.53969213	21.53595355	22.87957801	21.52298135	20.99225586	23.16151497	22.55471671	22.2030047	22.07060251	22.19301514	22.54114838	20.15666084
TG 54:2	TG 54:2; TG 16:0_18:1_20:1; [M+NH4]+	TG 16:0_18:1_20:1	TG	Complex lipids	C57H106O6	1388	LIPp	LipidBlast	FPUBLSPUCGHELU-UHFFFAOYSA-N				arb. unit	19.82691928	19.46108571	19.22377784	19.73750978	19.40060639	19.79211985	18.92442979	18.76006367	18.81292622	18.81496104	19.19064698	19.42622789	18.99821303	19.0363534	19.66856994	19.23170167	19.26321647	19.49264146	18.31357394	19.05863655	18.87768255	18.7689758	19.22569228	20.999283	21.51995053	19.46062387	20.82774508	19.64390022	19.08799625	21.06479999	20.95564352	20.36723236	20.18684933	20.25627896	20.72882232	18.6610613
TG 54:1	TG 54:1; TG 16:0_20:0_18:1; [M+NH4]+	TG 16:0_20:0_18:1	TG	Complex lipids	C57H108O6	1390	LIPp	LipidBlast	JCVFZHFBLDWEFA-UHFFFAOYSA-N				arb. unit	19.45271381	20.22805417	18.68371084	20.0051585	19.53931598	20.98853145	20.52758582	19.61782256	20.27770512	19.80013524	21.56045925	21.43860609	20.55600828	21.30327462	21.09828787	21.03214463	21.04033387	21.22267641	19.41407201	20.56266074	19.57118787	19.68421613	20.11680717	20.64580529	20.79348345	19.08397787	20.12045432	19.51750985	18.5201122	20.36277537	22.66701428	20.91557599	20.73161818	19.59543051	21.53222226	19.83899306
TG 56:9	TG 56:9; TG 18:2_18:3_20:4; [M+NH4]+	TG 18:2_18:3_20:4	TG	Complex lipids	C59H96O6	1401	LIPp	LipidBlast	JKQWGXQHSNHJJE-UHFFFAOYSA-N				arb. unit	0	0	0	0	0	0	0	0	0	0	0	0	0	0	0	0	0	0	0	0	0	0	0	0	0	0	0	0	0	0	0	0	0	0	0	0
TG 55:2	TG 55:2; TG 18:0_18:1_19:1; [M+NH4]+	TG 18:0_18:1_19:1	TG	Complex lipids	C58H108O6	1402	LIPp	LipidBlast	FLDIHXYPYWYZFS-UHFFFAOYSA-N				arb. unit	16.97808477	18.27724199	15.23911367	18.61188933	17.10157564	17.85186492	16.19360236	16.57620383	16.58375858	17.00443994	16.67221814	16.50830546	16.4951836	16.00404486	17.35181919	17.15084801	17.69358224	17.8560668	16.11372182	16.86972637	16.83840376	16.79273947	17.92641183	17.82009792	17.81928099	15.49585503	16.40894334	16.59541776	15.50112188	17.35627142	17.00912879	17.05165504	16.39504874	16.38469945	18.47019811	17.26841407
TG 56:8 (1)	TG 56:8 (1); TG 18:2_18:2_20:4; [M+NH4]+	TG 18:2_18:2_20:4	TG	Complex lipids	C59H98O6	1403	LIPp	LipidBlast	MXSCENXJZKSWOS-UHFFFAOYSA-N				arb. unit	0	0	0	0	0	0	0	0	0	0	0	0	0	0	0	0	0	0	0	0	0	0	0	0	0	0	0	0	0	0	0	0	0	0	0	0
TG 56:8 (2)	TG 56:8 (2); TG 16:0_18:2_22:6; [M+NH4]+	TG 16:0_18:2_22:6	TG	Complex lipids	C59H98O6	1404	LIPp	LipidBlast	RDZINTYLBOTMAU-UHFFFAOYSA-N				arb. unit	15.24306238	12.48758885	12.72664392	13.96470186	14.27772328	13.53418127	14.22264399	13.94845849	14.19721669	14.72536626	14.56087016	13.86901542	14.80251637	14.71799765	14.38451396	12.77961677	14.08181628	12.24228095	12.47192919	13.03307881	12.52135506	13.15434346	13.83516221	12.6926155	12.94187292	12.44203634	12.36221782	12.51766939	12.05494342	14.23541594	14.12734954	14.51656185	14.28886607	14.41534566	12.34040649	13.50643156
TG 56:5	TG 56:5; TG 16:0_18:1_22:4; [M+NH4]+	TG 16:0_18:1_22:4	TG	Complex lipids	C59H104O6	1410	LIPp	LipidBlast	JBEUJGOFEJACBK-UHFFFAOYSA-N				arb. unit	16.53145761	15.89180743	15.84788928	18.14484243	17.70623968	17.96134229	17.37124915	15.75837939	15.79565921	17.27576987	16.73925321	15.72064507	16.27805011	15.91662592	16.08354165	17.15295818	15.9458553	17.46254221	15.53202103	16.9790232	15.54224596	17.58414776	17.79861102	16.43061589	16.11223586	16.39015216	17.53062732	17.06226754	15.35149141	18.43410286	17.62563751	15.94045125	15.9798494	15.91883995	17.52269646	17.01172956
TG 56:3	TG 56:3; TG 20:0_18:1_18:2; [M+NH4]+	TG 20:0_18:1_18:2	TG	Complex lipids	C59H108O6	1413	LIPp	LipidBlast	OKJQKAICIYAAKY-UHFFFAOYSA-N				arb. unit	17.25667862	17.19457412	16.60900555	17.33651528	16.91904952	16.99737798	16.14232648	16.22881869	16.11095222	16.28852367	16.04974221	16.30629315	16.14636979	16.03211032	16.77255944	16.58211257	16.65192059	17.0394653	16.09403644	16.43640249	16.40900966	16.13613001	16.90091397	17.95652363	18.48002887	16.68524156	17.73003887	16.74053182	16.18460419	18.02772785	17.66934185	17.29941375	17.14717511	17.43931958	17.79924367	15.98332766
TG 56:2	TG 56:2; TG 16:0_18:1_22:1; [M+NH4]+	TG 16:0_18:1_22:1	TG	Complex lipids	C59H110O6	1415	LIPp	LipidBlast	DSGUAGSLOJNCIC-UHFFFAOYSA-N				arb. unit	16.93005583	19.84912101	17.3656475	19.45215475	18.65340842	18.76630243	18.40210023	18.31388389	18.2803494	17.76726632	18.06460595	17.93439924	17.50186828	17.88242812	18.70446769	18.51265946	18.8883122	19.03087455	17.54070321	18.47289705	18.38522626	18.58273372	19.15439538	19.55852722	19.8433123	17.00260628	19.40914643	18.55836092	16.94234268	19.59760159	19.21846627	19.16142224	19.21996966	18.22729159	19.68989051	18.38456455
TG 56:1	TG 56:1; TG 16:0_22:0_18:1; [M+NH4]+	TG 16:0_22:0_18:1	TG	Complex lipids	C59H112O6	1417	LIPp	LipidBlast	KVLYQVRJXYJGRU-UHFFFAOYSA-N				arb. unit	18.75787176	19.52465457	17.4416636	19.59227635	18.63594834	19.2362081	18.00839032	18.15888577	18.16229297	18.22180894	18.42805751	18.40517471	17.80114628	18.07712343	18.54706773	18.71768646	16.33756964	19.32514073	17.88145456	18.50225299	18.52213322	18.09908065	19.29452652	19.0060055	18.95230615	17.35990395	18.29467908	17.96156274	17.18237495	18.78839973	19.04658849	18.45741294	18.27701037	17.56125811	19.71327239	18.29912304
TG 58:11	TG 58:11; TG 18:2_20:4_20:5; [M+NH4]+	TG 18:2_20:4_20:5	TG	Complex lipids	C61H96O6	1424	LIPp	LipidBlast	UGZBFOQDGPJMST-UHFFFAOYSA-N				arb. unit	0	0	0	0	0	0	0	0	0	0	0	0	0	0	0	0	0	0	0	0	0	0	0	0	0	0	0	0	0	0	0	0	0	0	0	0
TG 58:10 (2)	TG 58:10 (2); TG 16:0_20:4_22:6; [M+NH4]+	TG 16:0_20:4_22:6	TG	Complex lipids	C61H98O6	1427	LIPp	LipidBlast	HCEQQESIFLFUPF-UHFFFAOYSA-N				arb. unit	0	0	0	0	0	0	0	0	0	0	0	0	0	0	0	0	0	0	0	0	0	0	0	0	0	0	0	0	0	0	0	0	0	0	0	0
TG 58:10 (1)	TG 58:10 (1); TG 18:2_20:4_20:4; [M+NH4]+	TG 18:2_20:4_20:4	TG	Complex lipids	C61H98O6	1428	LIPp	LipidBlast	BHTDMDDGPQHTNH-UHFFFAOYSA-N				arb. unit	0	0	0	0	0	0	0	0	0	0	0	0	0	0	0	0	0	0	0	0	0	0	0	0	0	0	0	0	0	0	0	0	0	0	0	0
TG 57:2	TG 57:2; TG 16:0_23:0_18:2; [M+NH4]+	TG 16:0_23:0_18:2	TG	Complex lipids	C60H112O6	1429	LIPp	LipidBlast	BZJGSEFQOWNUHM-UHFFFAOYSA-N				arb. unit	17.44095025	18.77339359	16.12916225	18.57849063	17.68189037	18.12338386	16.74651432	17.05920713	16.88975349	16.9834056	17.04879549	17.19475685	16.61165883	16.66985391	17.43911663	17.54638959	18.13284108	18.1295698	16.99015938	17.47366612	17.38807616	17.23061155	18.08533759	17.97704509	17.92205588	16.37295006	17.01255907	16.82842164	15.92072502	17.76015466	17.45936758	17.43636182	17.13141489	16.76628302	18.60486447	17.04569568
TG 58:8	TG 58:8; TG 18:1_18:2_22:5; [M+NH4]+	TG 18:1_18:2_22:5	TG	Complex lipids	C61H102O6	1431	LIPp	LipidBlast	ZMFFWUOLHWWCNZ-UHFFFAOYSA-N				arb. unit	14.18448797	14.18448797	14.18448797	13.68671937	14.39332342	14.10041596	14.58208316	14.40587273	14.13169622	14.75034061	12.6805793	13.92453418	14.94402568	13.99364606	14.659327	13.15939835	14.33873638	14.1719977	14.36365568	13.983439	14.30976054	12.88950396	12.60177079	14.10484442	13.62153681	13.58777752	14.027906	12.95128471	12.64295422	14.6227954	13.82436213	14.56146696	14.74887419	13.79085755	13.77540452	12.07347215
TG 58:5	TG 58:5; TG 18:0_18:1_22:4; [M+NH4]+	TG 18:0_18:1_22:4	TG	Complex lipids	C61H108O6	1436	LIPp	LipidBlast	XXQLXVNLMLDWDQ-UHFFFAOYSA-N				arb. unit	15.98821868	12.66289086	13.54442115	13.4404799	13.64137442	14.3568302	15.31231575	14.48173638	13.748088	14.22007597	14.27699674	14.27699674	14.27699674	14.73550314	14.02340784	12.40965611	12.9690267	13.24466114	13.5012152	13.80019213	13.33231633	12.65575431	12.51643873	14.66694517	13.20533508	12.69326914	12.99841414	12.99841414	12.99841414	13.24733418	12.67661826	14.14170803	12.77169579	12.77169579	12.77169579	0
TG 58:3	TG 58:3; TG 16:0_24:1_18:2; [M+NH4]+	TG 16:0_24:1_18:2	TG	Complex lipids	C61H112O6	1437	LIPp	LipidBlast	ZLXMVZJGHPYMAR-UHFFFAOYSA-N				arb. unit	17.22927885	17.21339855	17.22927885	17.83078133	17.22927885	15.97062272	14.82122589	15.52328628	14.40958982	14.77107674	15.83113402	14.98437395	15.46900579	13.39325637	16.39687232	14.98027348	16.66776298	16.40309526	16.31499031	14.68343329	13.8625405	14.38626669	15.74362478	16.03838319	17.41688822	14.18216154	16.41608827	15.92881906	12.33511117	16.40768269	15.61901631	15.07296997	14.94416299	14.63605812	17.98769147	15.43443276
TG 58:2	TG 58:2; TG 16:0_18:1_24:1; [M+NH4]+	TG 16:0_18:1_24:1	TG	Complex lipids	C61H114O6	1438	LIPp	LipidBlast	AQSCWFJEOVTYLU-UHFFFAOYSA-N				arb. unit	17.85415007	18.78561211	16.66070625	18.72428735	17.92931043	18.44757565	17.1449171	17.51623865	17.32343305	17.33672447	17.41795962	17.5037714	17.11514528	16.99267285	17.74575309	17.91387697	18.36510067	18.36708622	17.24741763	17.78528004	17.71044997	17.48815396	18.51136661	18.53771891	18.60159671	16.90608026	18.02399794	17.47007892	16.55383925	18.44038257	18.14934027	17.85121833	17.6195179	17.58799721	18.94315008	17.47290498
TG 60:12	TG 60:12; TG 18:2_20:4_22:6; [M+NH4]+	TG 18:2_20:4_22:6	TG	Complex lipids	C63H98O6	1443	LIPp	LipidBlast	VVQOCJRHOCGAET-UHFFFAOYSA-N				arb. unit	0	0	0	0	0	0	0	0	0	0	0	0	0	0	0	0	0	0	0	0	0	0	0	0	0	0	0	0	0	0	0	0	0	0	0	0
TG 60:11	TG 60:11; TG 18:2_20:4_22:5; [M+NH4]+	TG 18:2_20:4_22:5	TG	Complex lipids	C63H100O6	1445	LIPp	LipidBlast	MQHMZCFDXHXJOZ-UHFFFAOYSA-N				arb. unit	0	0	0	0	0	0	0	0	0	0	0	0	0	0	0	0	0	0	0	0	0	0	0	0	0	0	0	0	0	0	0	0	0	0	0	0
TG 60:10	TG 60:10; TG 18:1_20:4_22:5; [M+NH4]+	TG 18:1_20:4_22:5	TG	Complex lipids	C63H102O6	1446	LIPp	LipidBlast	XOYSWGHQVMLVFO-UHFFFAOYSA-N				arb. unit	12.51323411	12.51323411	12.51323411	12.51323411	12.51323411	12.67065625	12.40514146	12.666224	12.67507492	13.4372319	13.215533	13.54713553	13.60339453	12.38127256	12.78422586	12.26766454	12.19506456	12.31995431	12.45172627	12.37041497	12.30606169	12.39365859	12.55098721	13.05985141	12.47446646	12.27408691	12.27408691	12.27408691	12.17367714	13.19429517	12.73068241	12.14656868	12.95000904	12.87594129	12.80513926	0
TG 60:6	TG 60:6; TG 18:1_20:1_22:4; [M+NH4]+	TG 18:1_20:1_22:4	TG	Complex lipids	C63H110O6	1450	LIPp	LipidBlast	ORALGOFMGZIXHD-UHFFFAOYSA-N				arb. unit	0	0	0	0	0	0	0	0	0	0	0	0	0	0	0	0	0	0	0	0	0	0	0	0	0	0	0	0	0	0	0	0	0	0	0	0
TG 60:4	TG 60:4; TG 18:1_24:1_18:2; [M+NH4]+	TG 18:1_24:1_18:2	TG	Complex lipids	C63H114O6	1451	LIPp	LipidBlast	NWGBVTAVFQNIRZ-UHFFFAOYSA-N				arb. unit	0	0	0	0	0	0	0	0	0	0	0	0	0	0	0	0	0	0	0	0	0	0	0	0	0	0	0	0	0	0	0	0	0	0	0	0
TG 60:2	TG 60:2; TG 16:0_26:0_18:2; [M+NH4]+	TG 16:0_26:0_18:2	TG	Complex lipids	C63H118O6	1453	LIPp	LipidBlast	FJSXGCJOHONNMK-UHFFFAOYSA-N				arb. unit	17.08173308	18.1791024	16.02477175	18.07099091	17.2329736	17.79855407	16.71908127	17.01852621	16.72757484	16.79298089	16.56817881	16.78607815	16.3986435	16.45987983	17.1161104	17.251205	17.71468153	17.69725267	16.39173027	17.1290918	17.06746587	16.78112915	17.84161349	17.83489689	17.85519698	16.15969398	17.31012458	16.7483108	15.89477041	17.6478589	17.52278073	17.2077865	16.9862087	16.72406081	18.22475068	16.89674629
TG 62:14	TG 62:14; TG 20:4_20:4_22:6; [M+NH4]+	TG 20:4_20:4_22:6	TG	Complex lipids	C65H98O6	1455	LIPp	LipidBlast	NJFNAWKYWBXFMY-UHFFFAOYSA-N				arb. unit	0	0	0	0	0	0	0	0	0	0	0	0	0	0	0	0	0	0	0	0	0	0	0	0	0	0	0	0	0	0	0	0	0	0	0	0
TG 62:11	TG 62:11; TG 18:2_22:4_22:5; [M+NH4]+	TG 18:2_22:4_22:5	TG	Complex lipids	C65H104O6	1458	LIPp	LipidBlast	LJMPUERKUVHPMV-UHFFFAOYSA-N				arb. unit	0	0	0	0	0	0	0	0	0	0	0	0	0	0	0	0	0	0	0	0	0	0	0	0	0	0	0	0	0	0	0	0	0	0	0	0
1-beta-Arabinofuranosyluracil 5'-monophosphate	1-beta-Arabinofuranosyluracil 5'-monophosphate; [M+2Na-H]+	1-beta-Arabinofuranosyluracil 5'-monophosphate	Phosphate	Polar metabolites	C9H13N2O9P	803	HILICp	MSMS-Lib	DJJCXFVJDGTHFX-CCXZUQQUSA-N			18817	arb. unit	0	0	0	0	0	0	0	0	0	0	0	0	0	0	0	0	0	0	0	0	0	0	0	0	0	0	0	0	0	0	0	0	0	0	0	12.06440596
1-Methyladenosine	1-Methyladenosine; [M+H]+	1-Methyladenosine	Base	Polar metabolites	C6H7N5	616	HILICp	RTMZ-Lib	HPZMWTNATZPBIH-UHFFFAOYSA-N	HMDB0003331	C02494	27476	arb. unit	14.43306377	14.31472484	13.80956718	14.1593195	14.81808282	14.52888139	14.80458482	15.24651794	14.88936136	15.1319775	14.25362592	14.32937591	14.92634233	14.74703907	15.01301728	13.94891471	14.55548786	14.42940674	14.19460298	14.70211856	14.27146303	14.38444651	14.3639294	14.37123213	14.08123376	14.0697015	14.66572452	14.82351652	14.62667868	14.71842585	15.40759972	14.96785667	14.49691618	13.82674708	14.39131073	14.36727823
1-Methylhistidine	1-Methylhistidine; [M+H]+	1-Methylhistidine	Amino acid deriv.	Polar metabolites	C7H11N3O2	409	HSST3p	RTMZ-Lib	BRMWTNUJHUMWMS-LURJTMIESA-N	HMDB0000001	C01152	92105	arb. unit	0	0	0	0	0	0	0	0	0	0	0	0	0	0	0	0	0	0	0	0	0	0	0	0	0	0	0	0	0	0	0	0	0	0	0	0
1-Methyluric acid	1-Methyluric acid; [M-H]-	1-Methyluric acid	Base	Polar metabolites	C6H6N4O3	348	HSST3n	MSMS-Lib	QFDRTQONISXGJA-UHFFFAOYSA-N	HMDB0003099	C16359	69726	arb. unit	0	0	0	0	0	0	0	0	0	0	0	0	0	0	0	0	0	0	0	0	0	0	0	0	0	0	0	0	0	0	0	0	0	0	0	0
2'-Deoxyadenosine	2'-Deoxyadenosine; [M+H]+	2'-Deoxyadenosine	Base	Polar metabolites	C10H13N5O3	529	HILICp	MSMS-Lib	OLXZPDWKRNYJJZ-RRKCRQDMSA-N	HMDB0000101	C00559	13730	arb. unit	0	0	0	0	0	0	0	0	0	0	0	0	0	0	0	0	0	0	0	0	0	0	0	0	0	0	0	0	0	0	0	0	0	0	0	0
2'-Deoxyuridine 5'-monophosphate	2'-Deoxyuridine 5'-monophosphate; [M-H]-	2'-Deoxyuridine 5'-monophosphate	Phosphate	Polar metabolites	C9H13N2O8P	927	HSST3n	MSMS-Lib	JSRLJPSBLDHEIO-SHYZEUOFSA-N	HMDB0001409	C00365	65063	arb. unit	0	0	0	0	0	0	0	0	0	0	0	0	0	0	0	0	0	0	0	0	0	0	0	0	0	0	0	0	0	0	0	0	0	0	0	0
2-Hydroxybutyric acid	2-Hydroxybutyric acid; [M-H]-	2-Hydroxybutyric acid	Org. acid	Polar metabolites	C4H8O3	62	HSST3n	RTMZ-Lib	AFENDNXGAFYKQO-VKHMYHEASA-N	HMDB0000008	C05984	440864	arb. unit	15.44414136	15.45859886	14.41005379	14.79289195	14.90345824	14.80079881	14.92731501	15.17617315	14.73603191	14.48934624	14.80115259	14.86016554	14.682007	16.09496425	14.39184772	14.58719151	14.63026713	14.56831243	14.43950627	14.63123391	14.64503917	14.92620332	14.54363604	14.41157719	14.56825304	14.39954497	14.37503943	14.29160241	14.49466811	14.87948753	14.86529831	14.45808615	14.45082462	14.54224596	14.70649602	14.68447469
3'-Dephosphocoenzyme A	3'-Dephosphocoenzyme A; [M-H]-	3'-Dephosphocoenzyme A	Other	Polar metabolites	C21H35N7O13P2S	1589	HSST3n	MSMS-Lib	KDTSHFARGAKYJN-IBOSZNHHSA-N	HMDB0001373	C00882	444485	arb. unit	0	0	0	0	0	0	0	0	0	0	0	0	0	0	0	0	0	0	0	0	0	0	0	0	0	0	0	0	0	0	0	0	0	0	0	0
3-Hydroxybutyric acid	3-Hydroxybutyric acid; [M-H]-	3-Hydroxybutyric acid	Org. acid	Polar metabolites	C4H8O3	61	HSST3n	RTMZ-Lib	WHBMMWSBFZVSSR-GSVOUGTGSA-N	HMDB0000011	C01089	441	arb. unit	14.96090695	14.97154355	14.64678369	14.83264282	14.63117706	14.85861242	14.75957615	14.82421294	14.84524501	14.77422082	14.88807729	14.89382292	14.78570788	15.07635633	14.76725339	14.74782584	14.97875514	14.79619174	14.92689823	14.88641106	14.88988417	14.79791479	14.81858218	14.70022295	14.79644526	14.76253776	14.73328019	14.60090017	14.58231843	14.58431662	14.84470576	14.83091128	14.87012386	14.84964944	14.65312497	14.96533337
3-Hydroxyisobutyric acid	3-Hydroxyisobutyric acid; [M-H]-	3-Hydroxyisobutyric acid	Org. acid	Polar metabolites	C4H8O3	63	HSST3n	RTMZ-Lib	DBXBTMSZEOQQDU-VKHMYHEASA-N	HMDB0000023	C06001	440873	arb. unit	14.5383102	14.46582146	14.20907254	14.46275787	14.47275429	14.32453217	14.44747072	14.46358823	14.59140547	14.36536557	14.45917544	14.55710466	14.44229559	14.84053208	14.4547491	14.61637654	14.32727194	14.40919202	14.3096895	14.38990017	14.60796598	14.58131829	13.983439	14.36379255	14.22806709	14.30185339	14.4560335	14.47180221	14.40660363	14.5839642	14.544723	14.31988377	14.52460293	14.22392628	14.35335362	14.38120495
3-Indoxyl sulfate	3-Indoxyl sulfate; [M-H]-	3-Indoxyl sulfate	Other	Polar metabolites	C8H7NO4S	500	HILICn	MSMS-Lib	BXFFHSIDQOFMLE-UHFFFAOYSA-N	HMDB0000682		10258	arb. unit	0	0	0	0	0	0	0	0	0	0	0	0	0	0	0	0	0	0	0	0	0	0	0	0	0	0	0	0	0	0	0	0	0	0	0	0
4-Acetamidobutanoic acid	4-Acetamidobutanoic acid; [M-H]-	4-Acetamidobutanoic acid	Org. acid	Polar metabolites	C6H11NO3	219	HILICn	MSMS-Lib	UZTFMUBKZQVKLK-UHFFFAOYSA-N	HMDB0003681	C02946	18189	arb. unit	14.71772997	14.77751218	15.39690576	14.84769357	14.67617748	14.79365411	14.77853919	14.97019579	14.7417303	14.4314976	14.52539846	14.80785801	14.581024	14.56307708	14.60773486	14.74819285	14.48702351	14.36584397	14.70649602	14.51914479	14.9585074	14.88130519	14.49204094	14.32270277	14.69919286	14.8753654	14.73603191	14.20609861	14.54815964	14.46429047	14.80231441	14.87363636	14.73650763	14.90670273	14.52478655	14.45172627
4-Guanidinobutyric acid	4-Guanidinobutyric acid; [M-H]-	4-Guanidinobutyric acid	Org. acid	Polar metabolites	C5H11N3O2	220	HILICn	MSMS-Lib	TUHVEAJXIMEOSA-UHFFFAOYSA-N	HMDB0003464	C01035	500	arb. unit	0	0	0	0	0	0	0	0	0	0	0	0	0	0	0	0	0	0	0	0	0	0	0	0	0	0	0	0	0	0	0	0	0	0	0	0
4-Hydroxyisoleucine	4-Hydroxyisoleucine; [M-H]-	4-Hydroxyisoleucine	Amino acid deriv.	Polar metabolites	C6H13NO3	231	HILICn	MSMS-Lib	OSCCDBFHNMXNME-DSDZBIDZSA-N			2773624	arb. unit	0	0	0	0	0	0	0	0	0	0	0	0	0	0	0	0	0	0	0	0	0	0	0	0	0	0	0	0	0	0	0	0	0	0	0	0
4-Pyridoxic acid	4-Pyridoxic acid; [M-H]-	4-Pyridoxic acid	Org. acid	Polar metabolites	C8H9NO4	351	HSST3n	MSMS-Lib	HXACOUQIXZGNBF-UHFFFAOYSA-N	HMDB0000017	C00847	6723	arb. unit	0	0	0	0	0	0	0	0	0	0	0	0	0	0	0	0	0	0	0	0	0	0	0	0	0	0	0	0	0	0	0	0	0	0	0	0
5-Aminovaleric acid betaine	5-Aminovaleric acid betaine; [M+H]+	5-Aminovaleric acid betaine	Biog. amine	Polar metabolites	C8H17NO2	261	HILICp	MSMS-Lib	CDLVFVFTRQPQFU-UHFFFAOYSA-N	HMDB0240732		14274897	arb. unit	15.8419574	15.55791238	15.13346335	15.63922764	16.27539706	15.38643511	14.78846345	15.96954391	14.97745882	15.46677749	15.02366773	15.45143652	15.94532952	15.79357791	14.78581003	15.73436563	16.23041454	15.83784964	15.9296514	16.31854281	13.51754637	14.49297976	14.6612214	14.86283105	14.15481811	14.16191917	14.667167	14.85004029	14.47116713	15.11703428	15.68570696	15.71365501	15.39737382	15.24892821	15.23959853	14.7361905
5-Methyl-2'-deoxycytidine	5-Methyl-2'-deoxycytidine; [M+H]+	5-Methyl-2'-deoxycytidine	Base	Polar metabolites	C10H15N3O4	492	HILICp	MSMS-Lib	LUCHPKXVUGJYGU-RNJXMRFFSA-N	HMDB0002224	C03592	13279	arb. unit	0	0	0	0	0	0	0	0	0	0	0	0	0	0	0	0	0	0	0	0	0	0	0	0	0	0	0	0	0	0	0	0	0	0	0	0
5'-S-Methyl-5'-thioadenosine	5'-S-Methyl-5'-thioadenosine; [M+H]+	5'-S-Methyl-5'-thioadenosine	Base	Polar metabolites	C11H15N5O3S	1046	HSST3p	MSMS-Lib	WUUGFSXJNOTRMR-IOSLPCCCSA-N	HMDB0001173	C00170	439176	arb. unit	0	0	0	0	0	0	0	0	0	0	0	0	0	0	0	0	0	0	0	0	0	0	0	0	0	0	0	0	0	0	0	0	0	0	0	0
Acetyl-beta-alanine	Acetyl-beta-alanine; [M-H]-	Acetyl-beta-alanine	Amino acid deriv.	Polar metabolites	C5H9NO3	135	HSST3n	MSMS-Lib	LJLLAWRMBZNPMO-UHFFFAOYSA-N	HMDB0061880	C01073	76406	arb. unit	15.76678769	15.43979843	15.20979603	15.53065018	15.75538313	15.71169386	16.04046097	16.08196187	16.35073204	16.30680934	15.51748486	16.00615073	15.79406043	15.82694565	16.1022423	15.58804114	16.10357468	15.94875505	15.78427699	15.80765679	15.85586612	15.83967129	15.86935286	15.9930047	15.65264894	15.69740201	15.78468596	15.77823117	15.51840728	15.88841031	15.97311436	15.74717023	15.92279343	16.03372411	16.04614349	16.3042087
Acetylcholine	Acetylcholine; [M]+	Acetylcholine	Biog. amine	Polar metabolites	C7H16NO2	215	HILICp	RTMZ-Lib	OIPILFWXSMYKGL-UHFFFAOYSA-N	HMDB0000895	C01996	187	arb. unit	14.80201141	14.36584397	15.56727282	14.19990235	17.11332504	14.82997043	16.39062241	14.61660627	14.78943176	16.63641221	15.48107412	15.1904806	14.52894242	14.57429786	17.07826549	16.96330252	17.04618613	16.80096308	14.3135208	16.44234419	14.6329952	15.12851799	15.56197404	15.4523056	15.4355726	12.64970527	14.65049083	14.99881077	14.54375685	14.01306091	15.13286116	16.13163594	14.9571474	14.49891152	14.69032542	16.04754998
Aconitic acid, cis-	Aconitic acid, cis-; [M-H]-	Aconitic acid, cis-	Org. acid	Polar metabolites	C6H6O6	317	HSST3n	RTMZ-Lib	GTZCVFVGUGFEME-IWQZZHSRSA-N	HMDB0000072	C00417	643757	arb. unit	12.60084211	12.89973454	10.9794252	14.4068029	13.14720492	12.64565843	12.05494342	12.57837269	12.70994538	13.22173815	12.62878726	12.80936621	12.17305246	12.73809226	12.51051694	12.21021472	12.21021472	12.21021472	12.21021472	12.21021472	12.52625469	11.01332267	10.96217303	12.06035818	11.62981194	12.24644372	12.02375435	11.82336724	11.76362735	11.38640142	13.41270215	12.04780555	11.89935692	11.97548976	11.81698362	11.83486604
Aconitic acid, trans-	Aconitic acid, trans-; [M-H]-	Aconitic acid, trans-	Org. acid	Polar metabolites	C6H6O6	318	HSST3n	RTMZ-Lib	GTZCVFVGUGFEME-HNQUOIGGSA-N	HMDB0000958	C02341	444212	arb. unit	0	0	0	0	0	0	0	0	0	0	0	0	0	0	0	0	0	0	0	0	0	0	0	0	0	0	0	0	0	0	0	0	0	0	0	0
Adenine	Adenine; [M+H]+	Adenine	Base	Polar metabolites	C5H5N5	182	HILICp	RTMZ-Lib	GFFGJBXGBJISGV-UHFFFAOYSA-N	HMDB0000034	C00147	190	arb. unit	19.53251003	20.37183087	19.62011241	20.47102023	21.75426895	19.45683366	22.74539695	24.13574897	19.94752565	21.29185305	19.64741626	23.36017838	20.01405181	20.73835702	19.75883642	18.98436561	20.33863846	19.21792931	19.67404913	21.54043978	19.52869256	22.24010041	22.04017867	23.16983175	21.65950557	19.51851101	19.45839259	19.98461455	19.85924054	21.09487858	20.37587624	22.47040542	19.57142677	20.05709933	19.9531421	18.69235669
Adenosine 3'-monophosphate	Adenosine 3'-monophosphate; [M-H]-	Adenosine 3'-monophosphate	Phosphate	Polar metabolites	C10H14N5O7P	1112	HILICn	MSMS-Lib	LNQVTSROQXJCDD-UHFFFAOYNA-N	HMDB0003540	C01367	41211	arb. unit	16.47083361	15.85815102	16.10461923	16.33023415	17.00488977	14.80317254	16.11610024	16.30894334	16.72388755	17.13375431	15.829252	16.58416979	17.21145107	17.21994367	16.94753421	14.61718046	15.10513098	14.5937996	14.72850515	14.57713374	14.31415836	14.85972889	14.53727908	15.46763739	15.06065372	14.19591043	15.28792877	16.19997901	16.18758405	16.36351881	17.69396331	17.03263769	16.88593464	16.49610478	16.29393858	15.17601727
Adenosine 5'-diphosphoribose	Adenosine 5'-diphosphoribose; [M-H]-	Adenosine 5'-diphosphoribose	Phosphate	Polar metabolites	C15H23N5O14P2	1634	HILICn	MSMS-Lib	SRNWOUGRCWSEMX-TYASJMOZSA-N	HMDB0001178	C00301	192	arb. unit	0	0	0	0	0	0	0	0	0	0	0	0	0	0	0	0	0	0	0	0	0	0	0	0	0	0	0	0	0	0	0	0	0	0	0	0
Adenosine	Adenosine; [M+H]+	Adenosine	Base	Polar metabolites	C10H13N5O4	583	HILICp	RTMZ-Lib	OIRDTQYFTABQOQ-KQYNXXCUSA-N	HMDB0000050	C00212	60961	arb. unit	15.78971193	15.22377548	14.9858864	16.08727636	16.04178747	13.41283444	15.17184137	15.62328139	16.26898053	16.24337856	15.66258494	15.75525272	15.57577558	16.06162433	17.05553665	14.5244805	15.46830584	14.63225685	14.51717725	14.89301706	13.27364992	14.56128795	14.35259523	13.61470984	15.19117491	16.06409014	14.45802205	16.22934458	15.69487475	15.60880347	18.11396594	16.80510147	16.36404914	16.63819548	16.30294231	15.37985215
Adenylosuccinic acid	Adenylosuccinic acid; [M-H]-	Adenylosuccinic acid	Org. acid	Polar metabolites	C14H18N5O11P	1461	HILICn	MSMS-Lib	OFBHPPMPBOJXRT-VWJPMABRSA-N	HMDB0059653	C03794	447145	arb. unit	0	0	0	0	0	0	0	0	0	0	0	0	0	0	0	0	0	0	0	0	0	0	0	0	0	0	0	0	0	0	0	0	0	0	0	0
Agmatine	Agmatine; [M+H]+	Agmatine	Biog. amine	Polar metabolites	C5H14N4	226	HSST3p	MSMS-Lib	QYPPJABKJHAVHS-UHFFFAOYSA-N	HMDB0001432	C00179	199	arb. unit	0	0	0	0	0	0	0	0	0	0	0	0	0	0	0	0	0	0	0	0	0	0	0	0	0	0	0	0	0	0	0	0	0	0	0	0
Ala-Ala	Ala-Ala; [M-H]-	Ala-Ala	Peptide	Polar metabolites	C6H12N2O3	277	HILICn	MSMS-Lib	DEFJQIDDEAULHB-IMJSIDKUSA-N	HMDB0003459	C00993	5460362	arb. unit	0	0	0	0	0	0	0	0	0	0	0	0	0	0	0	0	0	0	0	0	0	0	0	0	0	0	0	0	0	0	0	0	0	0	0	0
Ala-Ile	Ala-Ile; [M+H]+	Ala-Ile	Peptide	Polar metabolites	C9H18N2O3	564	HSST3p	MSMS-Lib	ZSOICJZJSRWNHX-XVMARJQXSA-N	HMDB0028690		7408078	arb. unit	14.58953412	14.61700823	14.98526382	15.58681047	14.79258697	14.99196465	14.49672897	14.84053208	15.09844338	15.130651	15.53323847	15.20968181	14.74425572	13.31628153	14.94260614	16.031055	13.37476781	14.52814884	13.43892177	15.08957462	14.52307183	14.32460249	15.09885455	15.41765476	14.8446077	14.61171646	14.82639952	14.77066389	15.20017064	15.48132644	14.67237009	15.34037172	13.7561393	15.48780864	14.67590192	14.81242803
Ala-Leu	Ala-Leu; [M+H]+	Ala-Leu	Peptide	Polar metabolites	C9H18N2O3	400	HILICp	MSMS-Lib	RDIKFPRVLJLMER-UHFFFAOYSA-N	HMDB0028691		96801	arb. unit	0	0	0	0	0	0	0	0	0	0	0	0	0	0	0	0	0	0	0	0	0	0	0	0	0	0	0	0	0	0	0	0	0	0	0	0
Alanine	Alanine; [M+H]+	Alanine	Amino acid	Polar metabolites	C3H7NO2	57	HILICp	RTMZ-Lib	QNAYBMKLOCPYGJ-REOHCLBHSA-N	HMDB0000161	C00041	5950	arb. unit	18.34611114	18.14759747	18.06789647	18.33165613	18.7086461	18.29025739	18.64556697	19.28511545	18.86268881	19.13393739	18.05868939	18.46924433	18.87001246	18.89584742	18.60419486	18.18932268	18.47707837	18.09185373	18.21407717	18.81312983	18.18069591	18.30839236	18.2316009	18.38567706	17.88820813	17.83339045	18.14740866	18.36815686	18.41530439	18.38007206	19.1461858	18.70860569	18.44426675	18.26132825	18.24108007	17.57956638
Ala-Val	Ala-Val; [M+H]+	Ala-Val	Peptide	Polar metabolites	C8H16N2O3	499	HSST3p	MSMS-Lib	LIWMQSWFLXEGMA-WDSKDSINSA-N	HMDB0028700		96799	arb. unit	0	0	0	0	0	0	0	0	0	0	0	0	0	0	0	0	0	0	0	0	0	0	0	0	0	0	0	0	0	0	0	0	0	0	0	0
Allantoin	Allantoin; [M-H]-	Allantoin	Base	Polar metabolites	C4H6N4O3	235	HSST3n	MSMS-Lib	POJWUDADGALRAB-UHFFFAOYSA-N	HMDB0000462	C02350	204	arb. unit	14.47473579	14.47473579	14.47473579	14.47473579	14.47473579	13.71928186	14.95483244	12.61585949	14.46547075	15.27055084	14.07430874	14.02591816	15.63583146	14.07430874	14.07430874	13.91951513	13.94786519	13.48871885	13.97566887	14.50084188	13.18549492	14.67237009	14.44921314	14.93096828	14.56510208	14.09341756	14.53387721	14.48394171	14.17578343	14.93442804	15.9353032	14.85145626	14.98089822	14.91762848	14.61557217	0
Allothreonine	Allothreonine; [M-H]-	Allothreonine	Amino acid	Polar metabolites	C4H9NO3	99	HSST3n	MSMS-Lib	AYFVYJQAPQTCCC-HRFVKAFMSA-N	HMDB0004041	C05519	99289	arb. unit	13.8761332	16.94591243	17.14196741	13.89263768	17.14065006	16.9344626	16.61036164	14.84686153	16.7309477	16.7999772	16.87602525	14.21856324	16.9411164	16.32856975	16.69380001	13.6926155	16.87583333	17.00173804	16.86098995	16.65858807	16.67129227	13.55158811	16.58203905	16.5194059	16.72283421	17.05679645	14.8519442	16.93929224	16.84250995	16.77721678	16.87898487	16.85087051	16.474514	16.70264618	13.27714208	16.70146892
alpha-Aminoadipic acid	alpha-Aminoadipic acid; [M-H]-	alpha-Aminoadipic acid	Org. acid	Polar metabolites	C6H11NO4	256	HSST3n	MSMS-Lib	OYIFNHCXNCRBQI-BYPYZUCNSA-N	HMDB0000510	C00956	92136	arb. unit	12.9674064	12.92814822	12.88779179	12.21431912	13.97969313	13.18285986	12.76404222	13.83041617	12.22068062	13.70876059	12.60825482	13.58894882	13.49747765	13.25944905	11.82257083	13.05078396	13.05052891	13.0145436	13.13651056	13.05103896	12.71403081	11.77066389	14.06634151	13.2467406	12.82356627	13.15133372	13.54436077	12.6708775	13.06465857	12.97244137	11.8761332	12.77540452	12.44009052	13.02669633	13.59793615	0
alpha-Hydroxyglutaric acid	alpha-Hydroxyglutaric acid; [M-H]-	alpha-Hydroxyglutaric acid	Org. acid	Polar metabolites	C5H8O5	201	HSST3n	MSMS-Lib	HWXBTNAVRSUOJR-VKHMYHEASA-N	HMDB0059655	C02630	43	arb. unit	16.20235344	14.97790596	15.7071434	15.54212502	15.84732655	15.22385088	15.19194597	16.42726373	15.56200386	15.46099975	15.27645159	14.55212871	13.94214792	16.19658292	15.36785836	14.63713428	15.42747654	14.88025314	15.18808653	15.13791172	15.57692715	15.70411979	14.49160261	15.14358251	14.7390422	15.19206159	14.67397152	14.46881493	14.38539059	15.4338788	14.96609984	14.09374766	14.27466934	15.02881258	15.41286751	14.77514728
alpha-Ketoglutaric acid	alpha-Ketoglutaric acid; [M-H]-	alpha-Ketoglutaric acid	Org. acid	Polar metabolites	C5H6O5	192	HSST3n	RTMZ-Lib	KPGXRSRHYNQIFN-UHFFFAOYSA-N	HMDB0000208	C00026	51	arb. unit	0	0	0	0	0	0	0	0	0	0	0	0	0	0	0	0	0	0	0	0	0	0	0	0	0	0	0	0	0	0	0	0	0	0	0	0
Anserine	Anserine; [M+H]+	Anserine	Peptide	Polar metabolites	C10H16N4O3	487	HILICp	MSMS-Lib	MYYIAHXIVFADCU-QMMMGPOBSA-N	HMDB0000194	C01262	112072	arb. unit	0	0	0	0	0	0	0	0	0	0	0	0	0	0	0	0	0	0	0	0	0	0	0	0	0	0	0	0	0	0	0	0	0	0	0	0
Arachidonoyl coenzyme A	Arachidonoyl coenzyme A; [M-2H]2-	Arachidonoyl coenzyme A	Other	Polar metabolites	C41H66N7O17P3S	1587	HILICn	MSMS-Lib	JDEPVTUUCBFJIW-YQVDHACTSA-N	HMDB0006523	C02249	16061152	arb. unit	0	0	0	0	0	0	0	0	0	0	0	0	0	0	0	0	0	0	0	0	0	0	0	0	0	0	0	0	0	0	0	0	0	0	0	0
Arginine	Arginine; [M+H]+	Arginine	Amino acid	Polar metabolites	C6H14N4O2	315	HILICp	RTMZ-Lib	ODKSFYDXXFIFQN-BYPYZUCNSA-N	HMDB0000517	C00062	6322	arb. unit	18.07864598	18.74419987	17.76116163	18.40888945	18.65997499	18.14256581	18.13915161	18.85437839	18.40679875	18.67636689	19.44895715	18.51292946	18.22419485	18.40779885	18.38320646	17.93019447	18.10750827	17.47041262	17.87512538	17.7160759	17.15490709	17.67280514	17.65872054	18.03718765	18.15336895	17.90820495	17.45087294	17.91096472	17.64687508	18.06288938	18.81409111	18.8344155	18.09920396	18.40247501	18.36269298	17.18734241
Argininosuccinic acid	Argininosuccinic acid; [M+H]+	Argininosuccinic acid	Org. acid	Polar metabolites	C10H18N4O6	1010	HSST3p	MSMS-Lib	KDZOASGQNOPSCU-WDSKDSINSA-N	HMDB0000052	C03406	16950	arb. unit	0	0	0	0	0	0	0	0	0	0	0	0	0	0	0	0	0	0	0	0	0	0	0	0	0	0	0	0	0	0	0	0	0	0	0	0
Arg-Phe	Arg-Phe; [M+H]+	Arg-Phe	Peptide	Polar metabolites	C15H23N5O3	1166	HSST3p	MSMS-Lib	PQBHGSGQZSOLIR-VXGBXAGGSA-N	HMDB0028716		150964	arb. unit	0	0	0	0	0	0	0	0	0	0	0	0	0	0	0	0	0	0	0	0	0	0	0	0	0	0	0	0	0	0	0	0	0	0	0	0
Arg-Pro	Arg-Pro; [M+H]+	Arg-Pro	Peptide	Polar metabolites	C11H21N5O3	913	HSST3p	MSMS-Lib	LQJAALCCPOTJGB-YUMQZZPRSA-N	HMDB0028717		151003	arb. unit	0	0	0	0	0	0	0	0	0	0	0	0	0	0	0	0	0	0	0	0	0	0	0	0	0	0	0	0	0	0	0	0	0	0	0	0
Asparagine	Asparagine; [M+H]+	Asparagine	Amino acid	Polar metabolites	C4H8N2O3	175	HILICp	RTMZ-Lib	DCXYFEDJOCDNAF-REOHCLBHSA-N	HMDB0000168	C00152	6267	arb. unit	13.03823313	12.55314928	12.46505617	13.04456488	13.90754792	13.23735936	13.82902896	14.20449473	14.01506653	13.56914358	13.43045255	13.25827158	13.56997425	13.59198977	13.1083611	12.61194694	12.64903158	12.34096276	12.35645197	13.41005379	12.49909844	13.24049322	12.5980525	13.14370208	11.37123213	11.32586758	12.88226093	13.13939147	13.21386365	13.1223427	13.38828642	13.41969689	12.86360554	12.94818469	13.18495281	12.08796001
Aspartic acid	Aspartic acid; [M-H]-	Aspartic acid	Amino acid	Polar metabolites	C4H7NO4	148	HSST3n	RTMZ-Lib	CKLJMWTZIZZHCS-REOHCLBHSA-N	HMDB0000191	C00049	5960	arb. unit	20.47335695	20.17012067	19.8893673	20.45820333	20.89194979	20.46754585	21.09455776	21.25920823	21.22801775	21.04047167	20.5437427	20.79542933	20.85390345	20.72951785	20.94141375	20.049479	20.71923171	20.47699039	20.56979907	21.01671785	20.81649699	20.6400154	21.01470567	20.83126781	20.32291398	20.23300989	20.81398625	20.75232184	20.66920861	20.94882918	20.88265797	20.43794912	20.71850278	20.51906126	20.42448515	20.22560168
Betaine	Betaine; [M]+	Betaine	Biog. amine	Polar metabolites	C5H12NO2	127	HILICp	RTMZ-Lib	KWIUHFFTVRNATP-UHFFFAOYSA-O	HMDB0000043	C00719	247	arb. unit	22.22098108	22.22499291	22.02582998	22.24633121	22.65785464	22.08888106	22.16367394	22.78170029	22.319792	22.49434657	22.21169138	22.31692561	22.30238094	22.22451872	22.11140156	21.88832966	22.16597363	22.0652682	21.83964553	22.39921037	21.82705656	22.11885777	22.23590087	22.26386146	22.00146695	22.1213283	22.12553297	22.20448577	22.19136711	22.25387056	22.54919078	22.62246566	22.21948052	21.93170562	22.36240672	21.04638999
beta-Nicotinamide adenine dinucleotide	beta-Nicotinamide adenine dinucleotide; [M-H]-	beta-Nicotinamide adenine dinucleotide	Base	Polar metabolites	C21H27N7O14P2	1717	HILICn	MSMS-Lib	BAWFJGJZGIEFAR-NNYOXOHSSA-N	HMDB0000902	C00003	5892	arb. unit	0	0	0	0	0	0	0	0	0	0	0	0	0	0	0	0	0	0	0	0	0	0	0	0	0	0	0	0	0	0	0	0	0	0	0	0
Biopterin	Biopterin; [M-H]-	Biopterin	Base	Polar metabolites	C9H11N5O3	594	HILICn	MSMS-Lib	LHQIJBMDNUYRAM-DZSWIPIPSA-N	HMDB0000468	C06313	445040	arb. unit	0	0	0	0	0	0	0	0	0	0	0	0	0	0	0	0	0	0	0	0	0	0	0	0	0	0	0	0	0	0	0	0	0	0	0	0
Cadaverine	Cadaverine; [M+H]+	Cadaverine	Biog. amine	Polar metabolites	C5H14N2	105	HSST3p	MSMS-Lib	VHRGRCVQAFMJIZ-UHFFFAOYSA-N	HMDB0002322	C01672	273	arb. unit	0	0	0	0	0	0	0	0	0	0	0	0	0	0	0	0	0	0	0	0	0	0	0	0	0	0	0	0	0	0	0	0	0	0	0	0
Carnitine	Carnitine; [M+H]+	Carnitine	Biog. amine	Polar metabolites	C7H15NO3	269	HILICp	RTMZ-Lib	PHIQHXFUZVPYII-ZCFIWIBFSA-N	HMDB0000062	C00487	10917	arb. unit	21.62437514	20.95253153	20.74197136	21.23366882	21.84474101	21.08300075	21.04648858	21.97708843	21.04878818	21.39681589	20.5489705	21.21694356	21.41383398	21.29485124	20.85691483	20.76062981	20.86784279	21.07780408	20.87277707	21.38167179	20.73283403	20.97353132	21.22906933	21.16682384	20.90398258	20.69972155	20.70068524	20.5870816	20.70424562	21.03894778	21.68360977	21.69026616	21.43503892	21.14301631	21.26887776	20.8291823
Carnosine	Carnosine; [M+H]+	Carnosine	Peptide	Polar metabolites	C9H14N4O3	455	HILICp	MSMS-Lib	CQOVPNPJLQNMDC-ZETCQYMHSA-N	HMDB0000033	C00386	439224	arb. unit	0	0	0	0	0	0	0	0	0	0	0	0	0	0	0	0	0	0	0	0	0	0	0	0	0	0	0	0	0	0	0	0	0	0	0	0
Choline	Choline; [M]+	Choline	Biog. amine	Polar metabolites	C5H14NO	90	HILICp	RTMZ-Lib	OEYIOHPDSNJKLS-UHFFFAOYSA-N	HMDB0000097	C00114	305	arb. unit	23.17477942	23.13885236	23.54544765	23.38512447	24.066148	22.77653283	23.06893405	23.56475307	23.55544421	23.59172903	23.10450246	23.4562322	23.99405877	23.78432143	23.58613632	22.8377538	23.12408123	22.63016246	22.76534134	22.92461645	22.40141679	22.71429437	23.09686006	23.35417364	22.8534097	23.02772836	22.57519876	23.03862567	22.94656204	23.18555784	24.15005877	23.73969791	23.52523332	23.0170573	23.58362523	22.38407018
Citric acid	Citric acid; [M-H]-	Citric acid	Org. acid	Polar metabolites	C6H8O7	396	HSST3n	RTMZ-Lib	KRKNYBCHXYNGOX-UHFFFAOYSA-N	HMDB0000094	C00158	311	arb. unit	19.54168085	18.39048387	17.52911023	21.23959212	18.26155781	17.99425951	17.88159198	19.35636385	18.29202949	17.88512437	17.33284077	17.80035646	17.6754678	19.31418049	17.32424209	17.87221194	18.32903422	18.00721346	18.34568678	18.92651028	18.34305122	18.11929072	18.91476176	17.93107797	17.92763331	17.45184698	17.54007505	16.95982086	17.63496699	18.7058416	17.21100421	17.19408351	17.46725528	17.86104449	17.60901277	17.94542097
Citrulline	Citrulline; [M-H]-	Citrulline	Amino acid	Polar metabolites	C6H13N3O3	330	HILICn	MSMS-Lib	RHGKLRLOHDJJDR-BYPYZUCNSA-N	HMDB0000904	C00327	9750	arb. unit	14.82907853	16.02937351	14.81212716	15.33112688	15.40394404	15.19113635	12.75759836	14.5235007	14.89559895	15.43006046	18.87283717	14.56033283	14.55218876	14.19183034	15.51023876	15.2252451	15.89206842	14.5937996	16.81788303	16.53339057	12.85233443	17.02880179	14.94196459	14.90858026	16.35126709	15.14110927	13.06558443	14.49034951	13.74041323	14.49822593	15.22840536	16.17049236	15.40411041	17.60461114	15.18739074	15.64337709
Creatine	Creatine; [M+H]+	Creatine	Base	Polar metabolites	C4H9N3O2	170	HILICp	RTMZ-Lib	CVSVTCORWBXHQV-UHFFFAOYSA-N	HMDB0000064	C00300	586	arb. unit	24.02032205	23.77566503	23.79485915	23.91723621	24.46380448	24.03097016	24.29385708	24.88446019	24.68453515	24.8110536	23.56178845	23.9589194	24.63417614	24.6705522	24.28387307	23.80314622	24.11849843	23.74659981	23.75752572	24.39406103	23.75363656	24.03419714	23.99175165	23.89109819	23.51825718	23.42466659	23.85647872	24.04130697	24.21459267	23.99919094	24.83792104	24.30877521	24.10940259	23.8487384	23.83653853	23.57528395
Creatinine	Creatinine; [M+H]+	Creatinine	Base	Polar metabolites	C4H7N3O	119	HILICp	RTMZ-Lib	DDRJAANPRJIHGJ-UHFFFAOYSA-N	HMDB0000562	C00791	588	arb. unit	19.92232598	21.00103084	19.47833712	19.98990031	20.97801353	20.90939506	24.48778227	23.5854583	19.87300095	20.67180451	20.29289788	24.32057692	19.79473315	21.66251888	21.03305393	20.19336413	19.6418101	21.08106923	22.26846661	22.3408392	20.54682477	23.40025471	23.8350927	23.91261628	23.79125959	21.56816674	20.22907696	20.11532819	19.67893019	21.93462349	20.48406664	23.9183683	19.50152817	19.67986835	21.03110549	20.08239337
Cysteic acid	Cysteic acid; [M-H]-	Cysteic acid	Amino acid	Polar metabolites	C3H7NO5S	307	HILICn	MSMS-Lib	XVOYSCVBGLVSOL-UHFFFAOYNA-N	HMDB0002757	C00506	25701	arb. unit	14.46231055	14.95342349	14.69919286	15.18951573	14.38963134	14.77452971	14.73418037	15.45310984	14.86137774	14.37517522	14.88312056	14.39807562	15.38279287	14.47129417	14.962399	15.01380245	14.88101834	14.95383268	14.80105152	14.67126462	14.32972628	15.08231539	14.47788472	14.86920825	14.50574954	14.72893024	14.95310515	15.06903012	15.06082257	14.74367737	14.47446646	14.84313591	14.93898225	15.08081753	14.72093893	14.58683979
Cysteine-glutathione disulfide	Cysteine-glutathione disulfide; [M-H]-	Cysteine-glutathione disulfide	Other	Polar metabolites	C13H22N4O8S2	1365	HILICn	MSMS-Lib	BNRXZEPOHPEEAS-UHFFFAOYSA-N	HMDB0250707		78301986	arb. unit	0	0	0	0	0	0	0	0	0	0	0	0	0	0	0	0	0	0	0	0	0	0	0	0	0	0	0	0	0	0	0	0	0	0	0	0
Cysteine-S-sulfate	Cysteine-S-sulfate; [M-H]-	Cysteine-S-sulfate	Amino acid deriv.	Polar metabolites	C3H7NO5S2	444	HILICn	MSMS-Lib	NOKPBJYHPHHWAN-REOHCLBHSA-N	HMDB0000731	C05824	115015	arb. unit	14.77997578	14.99925134	15.31369793	14.95855272	15.03926179	15.13538865	15.1389517	14.84705735	14.71193579	15.00110027	14.8548197	15.09539702	14.92151555	15.18317012	15.16447487	15.0344551	14.96979121	14.90768874	14.93221475	14.91573936	15.08368707	14.97387671	15.21299027	15.183364	15.32776314	15.1298867	15.11545012	14.78805555	15.04946571	14.87132774	14.83041617	14.747144	14.87929606	14.93013671	15.0281219	15.09568547
Cystine	Cystine; [M-H]-	Cystine	Amino acid deriv.	Polar metabolites	C6H12N2O4S2	619	HSST3n	MSMS-Lib	LEVWYRKDKASIDU-IMJSIDKUSA-N	HMDB0250712	C01420	595	arb. unit	0	0	0	0	0	0	0	0	0	0	0	0	0	0	0	0	0	0	0	0	0	0	0	0	0	0	0	0	0	0	0	0	0	0	0	0
Cytidine 2',3'-cyclic monophosphoric acid	Cytidine 2',3'-cyclic monophosphoric acid; [M-H]-	Cytidine 2',3'-cyclic monophosphoric acid	Phosphate	Polar metabolites	C9H12N3O7P	916	HILICn	MSMS-Lib	NMPZCCZXCOMSDQ-XVFCMESISA-N	HMDB0011691	C00127	65359	arb. unit	0	0	0	0	0	0	0	0	0	0	0	0	0	0	0	0	0	0	0	0	0	0	0	0	0	0	0	0	0	0	0	0	0	0	0	0
Cytidine 3'-monophosphate	Cytidine 3'-monophosphate; [M-H]-	Cytidine 3'-monophosphate	Phosphate	Polar metabolites	C9H14N3O8P	1000	HILICn	MSMS-Lib	UOOOPKANIPLQPU-XVFCMESISA-N	HMDB0240312	C05822	66535	arb. unit	0	0	0	0	0	0	0	0	0	0	0	0	0	0	0	0	0	0	0	0	0	0	0	0	0	0	0	0	0	0	0	0	0	0	0	0
Cytidine 5'-diphosphate ethanolamine	Cytidine 5'-diphosphate ethanolamine; [M-H]-	Cytidine 5'-diphosphate ethanolamine	Phosphate	Polar metabolites	C11H20N4O11P2	1415	HILICn	MSMS-Lib	WVIMUEUQJFPNDK-PEBGCTIMSA-N	HMDB0001564	C00570	123727	arb. unit	0	0	0	0	0	0	0	0	0	0	0	0	0	0	0	0	0	0	0	0	0	0	0	0	0	0	0	0	0	0	0	0	0	0	0	0
Cytidine 5'-diphosphocholine	Cytidine 5'-diphosphocholine; [M+H]+	Cytidine 5'-diphosphocholine	Phosphate	Polar metabolites	C14H26N4O11P2	979	HILICp	MSMS-Lib	RZZPDXZPRHQOCG-OJAKKHQRSA-N	HMDB0001413	C00307	13805	arb. unit	12.2903069	13.18843431	13.25856603	13.36741475	13.62044895	12.54930337	13.54484372	14.42875272	14.20434188	14.30192482	12.74798314	13.645771	14.19629475	14.21576049	13.52147776	13.51742334	13.51742334	13.51742334	13.51742334	13.51742334	11.40939094	12.44035012	11.07815081	12.44138803	12.01506653	13.64869462	12.96000193	13.86011703	13.55146795	13.73978061	14.56391124	14.39184772	13.39834289	12.81438219	13.5133575	11.48431942
Cytidine 5'-monophosphate	Cytidine 5'-monophosphate; [M-H]-	Cytidine 5'-monophosphate	Phosphate	Polar metabolites	C9H14N3O8P	999	HILICn	MSMS-Lib	IERHLVCPSMICTF-XVFCMESISA-N	HMDB0000095	C00055	6131	arb. unit	0	0	0	0	0	0	0	0	0	0	0	0	0	0	0	0	0	0	0	0	0	0	0	0	0	0	0	0	0	0	0	0	0	0	0	0
Cytidine 5'-monophospho-N-acetylneuraminic acid	Cytidine 5'-monophospho-N-acetylneuraminic acid; [M-H]-	Cytidine 5'-monophospho-N-acetylneuraminic acid	Phosphate	Polar metabolites	C20H31N4O16P	1684	HILICn	MSMS-Lib	TXCIAUNLDRJGJZ-BILDWYJOSA-N	HMDB0001176	C00128	448209	arb. unit	0	0	0	0	0	0	0	0	0	0	0	0	0	0	0	0	0	0	0	0	0	0	0	0	0	0	0	0	0	0	0	0	0	0	0	0
Cytidine	Cytidine; [M+H]+	Cytidine	Base	Polar metabolites	C9H13N3O5	502	HILICp	RTMZ-Lib	UHDGCWIWMRVCDJ-XVFCMESISA-N	HMDB0000089	C00475	6175	arb. unit	16.88767282	16.31371564	16.27355887	16.40372773	17.50102077	14.77468412	16.65004199	16.9065031	17.31998958	17.18285986	15.95299144	16.60153868	16.89439148	16.83718441	17.12524192	15.12585738	15.7497647	12.83743083	13.18006454	14.41025258	13.87046105	12.21583631	12.79319686	15.37578612	14.54315268	13.65910396	15.62969813	16.43806084	16.21196432	16.43223195	17.79605229	16.75710348	16.38169503	16.20933913	16.38953051	14.58812901
Cytosine	Cytosine; [M+H]+	Cytosine	Base	Polar metabolites	C4H5N3O	111	HILICp	RTMZ-Lib	OPTASPLRGRRNAP-UHFFFAOYSA-N	HMDB0000630	C00380	597	arb. unit	15.94964436	15.85011357	15.84298865	15.90084323	16.08071345	15.61157239	15.82595254	16.15272056	16.00015409	15.9640475	16.10666517	16.13621013	15.80687683	15.97282277	16.05367139	15.88824381	15.8685091	15.71298368	15.99700302	15.89890837	15.76673594	15.84700839	15.86916004	16.04780555	15.83444636	15.71914814	15.84242401	15.94331609	15.79123921	15.67007529	15.84925848	16.01135831	15.80127892	15.91662592	15.87728413	15.63316553
Daidzein 4'-sulfate	Daidzein 4'-sulfate; [M-H]-	Daidzein 4'-sulfate	Other	Polar metabolites	C15H10O7S	1052	HILICn	MSMS-Lib	CQRHJEVIKOKQMO-UHFFFAOYSA-N	HMDB0240698		12114463	arb. unit	0	0	0	0	0	0	0	0	0	0	0	0	0	0	0	0	0	0	0	0	0	0	0	0	0	0	0	0	0	0	0	0	0	0	0	0
Daidzein	Daidzein; [M+H]+	Daidzein	Other	Polar metabolites	C15H10O4	536	HILICp	MSMS-Lib	ZQSIJRDFPHDXIC-UHFFFAOYSA-N	HMDB0003312	C10208	5281708	arb. unit	0	0	0	0	0	0	0	0	0	0	0	0	0	0	0	0	0	0	0	0	0	0	0	0	0	0	0	0	0	0	0	0	0	0	0	0
Deoxycytidine	Deoxycytidine; [M+H]+	Deoxycytidine	Base	Polar metabolites	C9H13N3O4	457	HILICp	MSMS-Lib	CKTSBUTUHBMZGZ-SHYZEUOFSA-N	HMDB0000014	C00881	13711	arb. unit	0	0	0	0	0	0	0	0	0	0	0	0	0	0	0	0	0	0	0	0	0	0	0	0	0	0	0	0	0	0	0	0	0	0	0	0
Dimethylarginine	Dimethylarginine; [M+H]+	Dimethylarginine	Amino acid deriv.	Polar metabolites	C8H18N4O2	401	HILICp	RTMZ-Lib	HVPFXCBJHIIJGS-LURJTMIESA-N	HMDB0251395		17801140	arb. unit	12.90388185	13.26898053	12.28366717	13.07045642	13.47661965	12.87670878	13.71724801	14.48350091	13.77715256	13.89273253	13.61677855	14.25930192	13.97468346	13.31826034	13.70725127	12.60733031	13.15260174	12.77971936	12.65955	13.56188457	12.59502432	13.63163181	12.7281331	13.50655553	12.77807713	13.1401907	12.62570884	11.21188829	12.07547915	13.36016123	14.28655776	13.39620338	12.49210354	12.91232801	13.02427396	12.95673915
Disaccharide	Disaccharide; [M-H]-	Disaccharide	Sugar	Polar metabolites	C12H22O11	1093	HILICn	MSMS-Lib	CZMRCDWAGMRECN-UHFFFAOYNA-N				arb. unit	16.45845468	15.39114288	16.89171252	15.77638162	14.95283223	16.51332665	15.67115403	15.51193792	15.25292409	15.43762205	17.20053467	17.39135269	18.32605198	17.63048755	17.62356004	16.29970887	16.98478558	16.96329123	20.76841616	17.03269149	16.29791932	16.13893171	15.69335083	15.4580541	15.99567883	16.15044147	14.5075469	15.05714562	14.56343464	15.12585738	17.46772494	16.5719896	15.81860714	15.1744576	15.91436177	16.25709314
Ectoine	Ectoine; [M+H]+	Ectoine	Amino acid	Polar metabolites	C6H10N2O2	206	HILICp	MSMS-Lib	WQXNXVUDBPYKBA-YFKPBYRVSA-N	HMDB0240650	C06231		arb. unit	16.98984904	17.03656	17.07270834	17.20628943	17.12546392	17.02876942	17.12010622	17.11216458	17.23279564	17.20693803	16.8987785	17.00653428	16.89054929	17.05845687	17.08725564	17.17211493	17.06474276	17.20671869	17.11154325	17.04607952	17.23738737	17.2760426	17.34391438	17.37598969	17.18971841	16.90606851	16.91325174	17.07150426	16.89828253	17.16510327	17.41450357	17.33102188	17.14665817	17.1679277	17.16561365	16.79690148
Ergothioneine	Ergothioneine; [M+H]+	Ergothioneine	Amino acid deriv.	Polar metabolites	C9H15N3O2S	463	HILICp	RTMZ-Lib	SSISHJJTAXXQAX-ZETCQYMHSA-N	HMDB0003045	C05570	5351619	arb. unit	0	0	0	0	0	0	0	0	0	0	0	0	0	0	0	0	0	0	0	0	0	0	0	0	0	0	0	0	0	0	0	0	0	0	0	0
Flavin adenine dinucleotide	Flavin adenine dinucleotide; [M-H]-	Flavin adenine dinucleotide	Base	Polar metabolites	C27H33N9O15P2	1606	HSST3n	MSMS-Lib	VWWQXMAJTJZDQX-UYBVJOGSSA-N	HMDB0001248	C00016	643975	arb. unit	0	0	0	0	0	0	0	0	0	0	0	0	0	0	0	0	0	0	0	0	0	0	0	0	0	0	0	0	0	0	0	0	0	0	0	0
Flavine mononucleotide	Flavine mononucleotide; [M+H]+	Flavine mononucleotide	Base	Polar metabolites	C17H21N4O9P	1627	HSST3p	MSMS-Lib	FVTCRASFADXXNN-SCRDCRAPSA-N	HMDB0001520	C00061	643976	arb. unit	0	0	0	0	0	0	0	0	0	0	0	0	0	0	0	0	0	0	0	0	0	0	0	0	0	0	0	0	0	0	0	0	0	0	0	0
Fructose 6-phosphate	Fructose 6-phosphate; [M-H]-	Fructose 6-phosphate	Phosphate	Polar metabolites	C6H13O9P	699	HILICn	MSMS-Lib	GSXOAOHZAIYLCY-HSUXUTPPSA-N	HMDB0000124	C00085	69507	arb. unit	0	0	0	0	0	0	0	0	0	0	0	0	0	0	0	0	0	0	0	0	0	0	0	0	0	0	0	0	0	0	0	0	0	0	0	0
Fumaric acid	Fumaric acid; [M-H]-	Fumaric acid	Org. acid	Polar metabolites	C4H4O4	89	HSST3n	RTMZ-Lib	VZCYOOQTPOCHFL-OWOJBTEDSA-N	HMDB0000134	C00122	444972	arb. unit	13.79958519	15.07418328	11.4812949	14.51840728	21.47751174	12.56914358	12.91923579	13.820877	13.16427844	12.74945047	11.70000615	13.11666886	11.6891244	13.21492619	11.13121391	12.19537221	12.8317031	12.12153352	12.29375901	13.61758225	12.82257083	12.32895536	12.33622759	12.70000615	11.78381676	13.51828432	12.66511381	11.53381639	12.25561875	12.86399264	12.4046094	11.4767462	10.83526092	12.72003045	13.17164594	11.31684718
gamma-Glu-Cys	gamma-Glu-Cys; [M+H]+	gamma-Glu-Cys	Peptide	Polar metabolites	C8H14N2O5S	804	HSST3p	MSMS-Lib	RITKHVBHSGLULN-WHFBIAKZSA-N	HMDB0001049	C00669	123938	arb. unit	0	0	0	0	0	0	0	0	0	0	0	0	0	0	0	0	0	0	0	0	0	0	0	0	0	0	0	0	0	0	0	0	0	0	0	0
gamma-Glu-Gln	gamma-Glu-Gln; [M+H]+	gamma-Glu-Gln	Peptide	Polar metabolites	C10H17N3O6	931	HSST3p	MSMS-Lib	JBFYFLXEJFQWMU-WDSKDSINSA-N	HMDB0011738	C05283	150914	arb. unit	0	0	0	0	0	0	0	0	0	0	0	0	0	0	0	0	0	0	0	0	0	0	0	0	0	0	0	0	0	0	0	0	0	0	0	0
gamma-Glu-Glu	gamma-Glu-Glu; [M-H]-	gamma-Glu-Glu	Peptide	Polar metabolites	C10H16N2O7	784	HILICn	MSMS-Lib	OWQDWQKWSLFFFR-WDSKDSINSA-N	HMDB0011737	C05282	92865	arb. unit	0	0	0	0	0	0	0	0	0	0	0	0	0	0	0	0	0	0	0	0	0	0	0	0	0	0	0	0	0	0	0	0	0	0	0	0
gamma-Glu-Leu	gamma-Glu-Leu; [M+H]+	gamma-Glu-Leu	Peptide	Polar metabolites	C11H20N2O5	866	HSST3p	MSMS-Lib	MYFMARDICOWMQP-YUMQZZPRSA-N	HMDB0011171		151023	arb. unit	0	0	0	0	0	0	0	0	0	0	0	0	0	0	0	0	0	0	0	0	0	0	0	0	0	0	0	0	0	0	0	0	0	0	0	0
gamma-Glu-Tyr	gamma-Glu-Tyr; [M-H]-	gamma-Glu-Tyr	Peptide	Polar metabolites	C14H18N2O6	937	HSST3n	MSMS-Lib	VVLXCWVSSLFQDS-QWRGUYRKSA-N	HMDB0011741		94340	arb. unit	0	0	0	0	0	0	0	0	0	0	0	0	0	0	0	0	0	0	0	0	0	0	0	0	0	0	0	0	0	0	0	0	0	0	0	0
Genistein	Genistein; [M-H]-	Genistein	Other	Polar metabolites	C15H10O5	755	HILICn	MSMS-Lib	TZBJGXHYKVUXJN-UHFFFAOYSA-N	HMDB0003217	C06563	5280961	arb. unit	0	0	0	0	0	0	0	0	0	0	0	0	0	0	0	0	0	0	0	0	0	0	0	0	0	0	0	0	0	0	0	0	0	0	0	0
Genistein-4'-glucuronide	Genistein-4'-glucuronide; [M-H]-	Genistein-4'-glucuronide	Other	Polar metabolites	C21H18O11	1377	HSST3n	MSMS-Lib	NHEBJNCJBWUPCK-ZFORQUDYSA-N	HMDB0041737		45782816	arb. unit	0	0	0	0	0	0	0	0	0	0	0	0	0	0	0	0	0	0	0	0	0	0	0	0	0	0	0	0	0	0	0	0	0	0	0	0
Gln-Leu	Gln-Leu; [M-H]-	Gln-Leu	Peptide	Polar metabolites	C11H21N3O4	708	HSST3n	MSMS-Lib	ARPVSMCNIDAQBO-SFYZADRCSA-N	HMDB0028801		44232492	arb. unit	0	0	0	0	0	0	0	0	0	0	0	0	0	0	0	0	0	0	0	0	0	0	0	0	0	0	0	0	0	0	0	0	0	0	0	0
Gluconic acid	Gluconic acid; [M-H]-	Gluconic acid	Org. acid	Polar metabolites	C6H12O7	409	HSST3n	MSMS-Lib	RGHNJXZEOKUKBD-SQOUGZDYSA-N	HMDB0000625	C00257	10690	arb. unit	18.18128816	17.89703002	17.69976899	20.09202155	18.51365436	18.01534427	17.93721863	18.11220022	18.36516903	18.37572673	17.10261139	17.89520841	18.06343722	18.84760489	17.75385656	17.89302299	17.90101417	18.07599613	17.14810911	18.53448907	17.80903328	17.79890207	17.86495992	17.77334529	17.18223915	16.90021822	18.10646582	17.82843404	17.81900026	18.11859134	18.23861466	17.80694604	17.75452871	17.65229882	17.72972695	17.07566716
Glucose 1-phosphate	Glucose 1-phosphate; [M-H]-	Glucose 1-phosphate	Phosphate	Polar metabolites	C6H13O9P	698	HILICn	MSMS-Lib	HXXFSFRBOHSIMQ-VFUOTHLCSA-N	HMDB0001586	C00103	65533	arb. unit	0	0	0	0	0	0	0	0	0	0	0	0	0	0	0	0	0	0	0	0	0	0	0	0	0	0	0	0	0	0	0	0	0	0	0	0
Glucose	Glucose; [M+Na]+	Glucose	Sugar	Polar metabolites	C6H12O6	397	HILICp	RTMZ-Lib	WQZGKKKJIJFFOK-VFUOTHLCSA-N	HMDB0000122	C00031	5793	arb. unit	0	0	0	0	0	0	0	0	0	0	0	0	0	0	0	0	0	0	0	0	0	0	0	0	0	0	0	0	0	0	0	0	0	0	0	0
Glucuronic acid	Glucuronic acid; [M-H]-	Glucuronic acid	Org. acid	Polar metabolites	C6H10O7	403	HSST3n	MSMS-Lib	IAJILQKETJEXLJ-QTBDOELSSA-N	HMDB0000127	C00191	444791	arb. unit	14.20838679	13.93212246	14.05375622	13.99422083	13.20609861	14.23339499	13.51138205	13.26018448	13.906139	13.11032017	14.24466114	13.5984015	13.71102162	14.68392668	14.25281324	14.10770748	14.10983065	14.38471631	13.02825143	14.52704931	13.63163181	14.36338191	13.60258289	12.87017204	13.66033022	12.00702727	14.41673157	13.80382841	14.23676166	13.4767462	13.98664203	14.36529721	13.98156728	13.83969589	14.33525077	13.39927792
Glu-Gln	Glu-Gln; [M-H]-	Glu-Gln	Peptide	Polar metabolites	C10H17N3O6	779	HILICn	MSMS-Lib	MGHKSHCBDXNTHX-UHFFFAOYSA-N	HMDB0028817		10171586	arb. unit	0	0	0	0	0	0	0	0	0	0	0	0	0	0	0	0	0	0	0	0	0	0	0	0	0	0	0	0	0	0	0	0	0	0	0	0
Glu-Gly-Arg	Glu-Gly-Arg; [M+H]+	Glu-Gly-Arg	Peptide	Polar metabolites	C13H24N6O6	1344	HSST3p	MSMS-Lib	PXXGVUVQWQGGIG-UHFFFAOYSA-N			25216499	arb. unit	0	0	0	0	0	0	0	0	0	0	0	0	0	0	0	0	0	0	0	0	0	0	0	0	0	0	0	0	0	0	0	0	0	0	0	0
Glu-Lys	Glu-Lys; [M-H]-	Glu-Lys	Peptide	Polar metabolites	C11H21N3O5	780	HILICn	MSMS-Lib	BBBXWRGITSUJPB-HTQZYQBOSA-N	HMDB0004207		7015704	arb. unit	0	0	0	0	0	0	0	0	0	0	0	0	0	0	0	0	0	0	0	0	0	0	0	0	0	0	0	0	0	0	0	0	0	0	0	0
Glu-Phe	Glu-Phe; [M-H]-	Glu-Phe	Peptide	Polar metabolites	C14H18N2O5	874	HILICn	MSMS-Lib	XMBSYZWANAQXEV-GHMZBOCLSA-N	HMDB0029156		18653118	arb. unit	0	0	0	0	0	0	0	0	0	0	0	0	0	0	0	0	0	0	0	0	0	0	0	0	0	0	0	0	0	0	0	0	0	0	0	0
Glutamic acid	Glutamic acid; [M+H]+	Glutamic acid	Amino acid	Polar metabolites	C5H9NO4	221	HILICp	RTMZ-Lib	WHUUTDBJXJRKMK-VKHMYHEASA-N	HMDB0000148	C00302	33032	arb. unit	18.00851616	17.52629291	17.43882433	17.92500382	18.16005852	17.76999922	18.57955902	18.92243051	18.8320061	18.6351619	17.60647028	18.26511138	18.2777142	18.50913323	18.2021621	17.4385401	17.83233377	17.3470417	17.71564031	18.38342586	17.82914049	18.09506215	18.20581711	18.06596827	17.45034942	17.409134	17.92011439	18.02223234	17.97981592	17.92361765	18.92950693	18.34561315	17.5917999	17.37383374	17.4236412	17.41471826
Glutamine	Glutamine; [M+H]+	Glutamine	Amino acid	Polar metabolites	C5H10N2O3	217	HILICp	RTMZ-Lib	ZDXPYRJPNDTMRX-VKHMYHEASA-N	HMDB0000641	C00064	5961	arb. unit	17.71484249	17.66580778	17.29331897	17.69249291	17.98974928	17.78801093	18.19270699	18.73661994	18.32791661	18.58658694	17.4382883	17.9771066	18.13549387	18.35971954	17.77941158	17.35241419	17.83331015	17.39308875	17.59801614	18.05202138	17.57872648	17.79420008	17.96799172	18.04114042	17.24156426	17.24489338	17.6716309	17.91498068	17.71289639	17.80990626	18.40344066	18.17183649	17.42836835	17.4703729	17.5348272	17.18189958
Glutaric acid	Glutaric acid; [M-H]-	Glutaric acid	Org. acid	Polar metabolites	C5H8O4	171	HILICn	MSMS-Lib	JFCQEDHGNNZCLN-UHFFFAOYSA-N	HMDB0000661	C00489	743	arb. unit	16.02522609	16.00061625	17.64273569	16.02760368	16.09545884	15.88297732	15.99955966	15.77167	15.8655883	15.91214086	16.23287058	16.35068025	16.30531365	16.2057169	16.14853616	15.9407724	15.82754119	15.963438	16.25331199	16.10502865	16.04413794	15.94125398	16.22635574	16.79901595	16.58143599	16.03189501	15.56664869	15.75368684	16.02704206	16.54949892	16.66953562	16.6682202	16.09323185	16.07950562	16.32821911	16.24555271
Glutathione (oxidized)	Glutathione (oxidized); [M+H]+	Glutathione (oxidized)	Other	Polar metabolites	C20H32N6O12S2	1102	HILICp	MSMS-Lib	YPZRWBKMTBYPTK-BJDJZHNGSA-N	HMDB0000125	C00051	124886	arb. unit	0	0	0	0	0	0	0	0	0	0	0	0	0	0	0	0	0	0	0	0	0	0	0	0	0	0	0	0	0	0	0	0	0	0	0	0
Glutathione (reduced)	Glutathione (reduced); [M+H]+	Glutathione (reduced)	Other	Polar metabolites	C10H17N3O6S	1086	HSST3p	MSMS-Lib	RWSXRVCMGQZWBV-WDSKDSINSA-N	HMDB0003337	C00127	65359	arb. unit	21.96070443	21.70827563	21.72215004	21.26821987	22.50403773	22.25830494	22.57110892	22.46621665	22.99708729	22.96913195	21.36778319	22.33706733	22.67853846	22.16099376	22.35445682	21.70994832	22.63776888	22.12456404	22.03263668	22.16464335	21.95659878	22.0618313	22.09857991	22.28769829	21.34710768	21.41488546	22.07949846	21.57904104	22.07672232	22.36824853	22.40752374	22.17482483	21.93628891	22.04273379	22.09395039	21.57356306
Glycero-3-phosphocholine	Glycero-3-phosphocholine; [M+H]+	Glycero-3-phosphocholine	Phosphate	Polar metabolites	C8H20NO6P	547	HILICp	RTMZ-Lib	SUHOQUVVVLNYQR-MRVPVSSYSA-N	HMDB0000086	C00670	657272	arb. unit	21.32297557	21.12975781	21.00747081	21.24839726	21.38853869	21.10085993	21.21249579	22.02574078	21.47474767	21.47856622	21.26406742	21.56439281	21.43650772	21.64612183	21.35917742	21.20888923	21.27308814	21.24355986	21.02156358	21.7406928	21.05740082	21.6948314	21.56019054	21.29272548	20.78005431	21.19891919	21.44482584	21.56823077	21.39793518	21.41738796	21.86596542	21.76329951	21.26331391	21.11920775	21.19216818	20.41274349
Glycine	Glycine; [M+H]+	Glycine	Amino acid	Polar metabolites	C2H5NO2	24	HILICp	RTMZ-Lib	DHMQDGOQFOQNFH-UHFFFAOYSA-N	HMDB0000123	C00037	750	arb. unit	14.24205761	14.41025258	14.21750338	14.48356389	14.39814244	14.1774974	14.67225958	14.68101874	14.41626974	14.76181091	14.8761332	14.60420572	14.47294463	14.7848904	14.94214792	14.36918836	14.33266598	14.08978149	14.27670602	14.76201862	14.42764022	14.44688944	14.42862189	14.46614021	14.5932744	14.13562913	14.03840463	14.31189019	14.48639511	14.41488339	14.92522989	14.86137774	14.33091688	14.69076191	14.30741429	14.31995431
Glycocholic acid	Glycocholic acid; [M+H]+	Glycocholic acid	Bile acid	Polar metabolites	C26H43NO6	956	HILICp	MSMS-Lib	RFDAIACWWDREDC-FRVQLJSFSA-N	HMDB0000138	C01921	10140	arb. unit	0	0	0	0	0	0	0	0	0	0	0	0	0	0	0	0	0	0	0	0	0	0	0	0	0	0	0	0	0	0	0	0	0	0	0	0
Gly-Glu	Gly-Glu; [M-H]-	Gly-Glu	Peptide	Polar metabolites	C7H12N2O5	446	HSST3n	MSMS-Lib	IEFJWDNGDZAYNZ-UHFFFAOYSA-N	HMDB0028840		306108	arb. unit	0	0	0	0	0	0	0	0	0	0	0	0	0	0	0	0	0	0	0	0	0	0	0	0	0	0	0	0	0	0	0	0	0	0	0	12.945078
Gly-Leu	Gly-Leu; [M+H]+	Gly-Leu	Peptide	Polar metabolites	C8H16N2O3	500	HSST3p	MSMS-Lib	DKEXFJVMVGETOO-UHFFFAOYNA-N	HMDB0000759	C02155	92843	arb. unit	15.27932039	14.88273856	13.44151772	14.98245888	14.77561028	13.96965633	13.74062404	13.55782266	15.11252096	13.91569268	15.4808533	15.09716798	15.01497939	14.12395971	15.11056487	16.20181762	13.42324725	13.80312207	14.699708	15.24848354	13.96298635	13.34831321	14.30990262	14.14684707	14.53691498	13.88483828	13.88483828	13.88483828	13.57931594	13.99408821	13.42731284	13.48633225	13.45712433	13.38882454	13.724727	13.812077
Guanine	Guanine; [M-H]-	Guanine	Base	Polar metabolites	C5H5N5O	212	HSST3n	MSMS-Lib	UYTPUPDQBNUYGX-UHFFFAOYSA-N	HMDB0000132	C00242	764	arb. unit	0	0	0	0	0	0	0	0	0	0	0	0	0	0	0	0	0	0	0	0	0	0	0	0	0	0	0	0	0	0	0	0	0	0	0	0
Guanosine 5'-monophosphate	Guanosine 5'-monophosphate; [M+H]+	Guanosine 5'-monophosphate	Phosphate	Polar metabolites	C10H14N5O8P	793	HILICp	MSMS-Lib	RQFCJASXJCIDSX-UUOKFMHZSA-N	HMDB0001397	C00144	6804	arb. unit	0	0	0	0	0	0	0	0	0	0	0	0	0	0	0	0	0	0	0	0	0	0	0	0	0	0	0	0	0	0	0	0	0	0	0	0
Guanosine	Guanosine; [M+H]+	Guanosine	Base	Polar metabolites	C10H13N5O5	621	HILICp	RTMZ-Lib	NYHBQMYGNKIUIF-UUOKFMHZSA-N	HMDB0000133	C00387	6802	arb. unit	0	0	0	0	0	0	0	0	0	0	0	0	0	0	0	0	0	0	0	0	0	0	0	0	0	0	0	0	0	0	0	0	0	0	0	0
Hippuric acid	Hippuric acid; [M-H]-	Hippuric acid	Org. acid	Polar metabolites	C9H9NO3	341	HSST3n	MSMS-Lib	QIAFMBKCNZACKA-UHFFFAOYSA-N	HMDB0000714	C01586	464	arb. unit	14.662724	12.99576715	12.46199095	13.05460432	14.72669713	14.38909352	14.01497939	14.03454107	13.62445279	13.73365092	13.44035012	13.23974768	13.73893668	13.37408855	16.87621715	12.85428402	12.87286723	13.57553925	12.23900176	13.86447636	15.68162276	13.54351522	13.93553341	12.46173522	14.3521814	13.10246786	13.29361534	12.93295289	13.79289195	13.72366094	11.77231457	13.09539702	12.00702727	12.79136641	13.42678889	14.33497156
Histamine	Histamine; [M-H]-	Histamine	Biog. amine	Polar metabolites	C5H9N3	97	HILICn	MSMS-Lib	NTYJJOPFIAHURM-UHFFFAOYSA-N	HMDB0000870	C00388	774	arb. unit	0	0	0	0	0	0	0	0	0	0	0	0	0	0	0	0	0	0	0	0	0	0	0	0	0	0	0	0	0	0	0	0	0	0	0	0
Histidine	Histidine; [M-H]-	Histidine	Amino acid	Polar metabolites	C6H9N3O2	226	HSST3n	MSMS-Lib	HNDVDQJCIGZPNO-YFKPBYRVSA-N	HMDB0000177	C00135	6274	arb. unit	18.53350084	18.57350296	18.40407714	18.38740734	18.57468961	18.43416395	18.26054286	18.33263539	18.64317624	18.57893282	18.47678575	18.82154979	18.44183378	18.4739554	18.52661004	18.62583368	18.28908679	18.58894882	18.3419227	18.44271271	18.51682727	18.47427632	18.54509268	18.38629616	18.49157912	18.3681995	18.43150985	18.5570897	18.21814222	18.41504025	18.58065605	18.38587504	18.47423275	18.39331085	18.50519128	18.33042237
His-Trp	His-Trp; [M+H]+	His-Trp	Peptide	Polar metabolites	C17H19N5O3	1265	HSST3p	MSMS-Lib	FBTYOQIYBULKEH-ZFWWWQNUSA-N	HMDB0028896		7009649	arb. unit	0	0	0	0	0	0	0	0	0	0	0	0	0	0	0	0	0	0	0	0	0	0	0	0	0	0	0	0	0	0	0	0	0	0	0	0
Hypotaurine	Hypotaurine; [M+H]+	Hypotaurine	Other	Polar metabolites	C2H7NO2S	104	HILICp	MSMS-Lib	VVIUBCNYACGLLV-UHFFFAOYSA-N	HMDB0000965	C00519	107812	arb. unit	14.37612539	15.63568978	14.83471793	15.03561532	15.65382473	15.4496323	14.69560893	16.26442427	15.46173522	15.83770184	14.75478314	14.72935521	15.72579227	15.9318917	14.84038455	14.89145147	14.52796564	13.78166707	15.48444531	15.28864983	14.03849037	14.82535634	14.46594896	14.07581338	13.7588478	14.36132699	14.79609032	14.65262093	15.24763088	14.73386272	14.52141641	13.87026838	13.39392668	13.79958519	12.27815903	0
Hypoxanthine	Hypoxanthine; [M+H]+	Hypoxanthine	Base	Polar metabolites	C5H4N4O	184	HILICp	RTMZ-Lib	FDGQSTZJBFJUBT-UHFFFAOYSA-N	HMDB0000157	C00262	790	arb. unit	19.40330542	19.12385112	19.11532565	19.63326133	20.54424378	17.41507327	19.40967268	19.59702865	19.71249342	19.73646965	18.84828061	20.17463315	19.95401735	20.04370819	20.05112794	17.18508835	18.2493033	16.30251398	16.77893697	16.89485328	16.8289794	16.61938894	17.00235355	18.38158097	18.22943377	17.3201571	17.9567675	18.96898734	18.80975243	19.44131508	20.77889848	20.38945489	20.16583811	19.73284148	19.93841233	17.8469166
Ile-Asp	Ile-Asp; [M-H]-	Ile-Asp	Peptide	Polar metabolites	C10H18N2O5	636	HILICn	MSMS-Lib	WKXVAXOSIPTXEC-HAFWLYHUSA-N	HMDB0028903		14304554	arb. unit	0	0	0	0	0	0	0	0	0	0	0	0	0	0	0	0	0	0	0	0	0	0	0	0	0	0	0	0	0	0	0	0	0	0	0	0
Ile-Gln	Ile-Gln; [M+H]+	Ile-Gln	Peptide	Polar metabolites	C11H21N3O4	856	HSST3p	MSMS-Lib	CNPNWGHRMBQHBZ-ACLDMZEESA-N	HMDB0028905		22935676	arb. unit	0	0	0	0	0	0	0	0	0	0	0	0	0	0	0	0	0	0	0	0	0	0	0	0	0	0	0	0	0	0	0	0	0	0	0	0
Ile-Phe	Ile-Phe; [M-H]-	Ile-Phe	Peptide	Polar metabolites	C15H22N2O3	795	HILICn	MSMS-Lib	WMDZARSFSMZOQO-UHTWSYAYSA-N	HMDB0028914		435728	arb. unit	0	0	0	0	0	0	0	0	0	0	0	0	0	0	0	0	0	0	0	0	0	0	0	0	0	0	0	0	0	0	0	0	0	0	0	0
Ile-Pro-Ile	Ile-Pro-Ile; [M+H]+	Ile-Pro-Ile	Peptide	Polar metabolites	C17H31N3O4	1267	HSST3p	MSMS-Lib	JNTMAZFVYNDPLB-UHFFFAOYSA-N			94701	arb. unit	0	0	0	0	0	0	0	0	0	0	0	0	0	0	0	0	0	0	0	0	0	0	0	0	0	0	0	0	0	0	0	0	0	0	0	0
Ile-Ser	Ile-Ser; [M-H]-	Ile-Ser	Peptide	Polar metabolites	C9H18N2O4	528	HILICn	MSMS-Lib	TWVKGYNQQAUNRN-ACZMJKKPSA-N	HMDB0028916		14426033	arb. unit	0	0	0	0	0	0	0	0	0	0	0	0	0	0	0	0	0	0	0	0	0	0	0	0	0	0	0	0	0	0	0	0	0	0	0	0
Ile-Tyr	Ile-Tyr; [M+H]+	Ile-Tyr	Peptide	Polar metabolites	C15H22N2O4	1034	HSST3p	MSMS-Lib	MUFXDFWAJSPHIQ-BIMULSAOSA-N	HMDB0028919		342468	arb. unit	0	0	0	0	0	0	0	0	0	0	0	0	0	0	0	0	0	0	0	0	0	0	0	0	0	0	0	0	0	0	0	0	0	0	0	0
Indolelactic acid	Indolelactic acid; [M-H]-	Indolelactic acid	Org. acid	Polar metabolites	C11H11NO3	453	HSST3n	MSMS-Lib	XGILAAMKEQUXLS-UHFFFAOYSA-N	HMDB0000671	C02043	676157	arb. unit	0	0	0	0	0	0	0	0	0	0	0	0	0	0	0	0	0	0	0	0	0	0	0	0	0	0	0	0	0	0	0	0	0	0	0	0
Inosine 5'-monophosphate	Inosine 5'-monophosphate; [M+H]+	Inosine 5'-monophosphate	Phosphate	Polar metabolites	C10H13N4O8P	762	HILICp	MSMS-Lib	GRSZFWQUAKGDAV-KQYNXXCUSA-N	HMDB0000175	C00130	8582	arb. unit	0	0	0	0	0	0	0	0	0	0	0	0	0	0	0	0	0	0	0	0	0	0	0	0	0	0	0	0	0	0	0	0	0	0	0	0
Inosine	Inosine; [M+H]+	Inosine	Base	Polar metabolites	C10H12N4O5	586	HILICp	RTMZ-Lib	UGQMRVRMYYASKQ-KQYNXXCUSA-N	HMDB0000195	C00294	6021	arb. unit	0	0	0	0	0	0	0	0	0	0	0	0	0	0	0	0	0	0	0	0	0	0	0	0	0	0	0	0	0	0	0	0	0	0	0	0
Isocitric acid	Isocitric acid; [M-H]-	Isocitric acid	Org. acid	Polar metabolites	C6H8O7	395	HSST3n	RTMZ-Lib	ODBLHEXUDAPZAU-ZAFYKAAXSA-N	HMDB0000193	C00311	1198	arb. unit	12.59618976	11.08281434	14.37968296	15.15327493	16.56191439	13.14974712	11.91886324	12.93369065	12.2629757	12.63696441	11.15608308	11.45018025	11.75196241	11.35920049	11.53576138	11.30206767	11.30206767	11.30206767	11.25856603	13.42652685	13.02479338	12.86186234	11.87996608	11.51717725	12.4528847	11.26502894	11.26502894	11.26502894	9.674192268	11.39339046	11.13057056	11.36303963	11.41362793	11.38694025	11.41045135	11.666224
Isoleucine	Isoleucine; [M-H]-	Isoleucine	Amino acid	Polar metabolites	C6H13NO2	139	HSST3n	MSMS-Lib	AGPKZVBTJJNPAG-UHFFFAOYNA-N	HMDB0000172	C00407	6306	arb. unit	0	0	0	0	0	0	0	0	0	0	0	0	0	0	0	0	0	0	0	0	0	0	0	0	0	0	0	0	0	0	0	0	0	0	0	0
Kynurenine	Kynurenine; [M-H]-	Kynurenine	Base	Polar metabolites	C10H12N2O3	466	HSST3n	MSMS-Lib	YGPSJZOEDVAXAB-QMMMGPOBSA-N	HMDB0000684	C00328	161166	arb. unit	0	0	0	0	0	0	0	0	0	0	0	0	0	0	0	0	0	0	0	0	0	0	0	0	0	0	0	0	0	0	0	0	0	0	0	0
Lactic acid	Lactic acid; [M-H]-	Lactic acid	Org. acid	Polar metabolites	C3H6O3	39	HSST3n	RTMZ-Lib	JVTAAEKCZFNVCJ-REOHCLBHSA-N	HMDB0000190	C00186	107689	arb. unit	23.70887181	23.00960449	22.36832821	22.89755763	22.5022015	22.81287805	22.2986712	23.48459318	23.06493169	22.64842846	22.58331328	22.48096396	22.36347255	23.32637462	22.40350567	22.65148949	22.98218919	22.38901315	22.15714182	22.61637003	23.19090931	22.59734743	22.86100093	22.62859906	22.94606134	22.1344376	22.05134836	22.02044931	22.39213816	22.85212294	22.71414362	22.60683893	22.51594979	22.63185291	22.83085888	22.89041403
Leucine	Leucine; [M+H]+	Leucine	Amino acid	Polar metabolites	C6H13NO2	171	HILICp	RTMZ-Lib	ROHFNLRQFUQHCH-YFKPBYRVSA-N	HMDB0000687	C00123	6106	arb. unit	16.85296834	17.37136828	16.67865515	17.06261538	17.23467712	17.14671782	17.42655961	17.62760513	17.11900189	18.03778823	17.84818279	17.73464347	18.07461188	18.01310454	18.16219953	15.99238519	17.44746265	14.76870125	17.11105414	16.45907936	15.7029843	16.24006459	16.99676034	16.16996414	17.38676347	17.12555473	16.12900121	14.88455213	17.09036057	17.38844619	18.00696154	17.92684033	17.06283669	16.79985075	16.43695548	16.4025791
Leu-Ile	Leu-Ile; [M-H]-	Leu-Ile	Peptide	Polar metabolites	C12H24N2O3	630	HILICn	MSMS-Lib	AZLASBBHHSLQDB-IVZWLZJFSA-N	HMDB0028932		435718	arb. unit	0	0	0	0	0	0	0	0	0	0	0	0	0	0	0	0	0	0	0	0	0	0	0	0	0	0	0	0	0	0	0	0	0	0	0	0
Leu-Thr	Leu-Thr; [M-H]-	Leu-Thr	Peptide	Polar metabolites	C10H20N2O4	586	HILICn	MSMS-Lib	LRKCBIUDWAXNEG-CSMHCCOUSA-N	HMDB0028939		18218222	arb. unit	0	0	0	0	0	0	0	0	0	0	0	0	0	0	0	0	0	0	0	0	0	0	0	0	0	0	0	0	0	0	0	0	0	0	0	0
Linoleoyl coenzyme A	Linoleoyl coenzyme A; [M-2H]2-	Linoleoyl coenzyme A	Other	Polar metabolites	C39H66N7O17P3S	1563	HILICn	MSMS-Lib	YECLLIMZHNYFCK-RRNJGNTNSA-N	HMDB0001064	C02050	5497112	arb. unit	0	0	0	0	0	0	0	0	0	0	0	0	0	0	0	0	0	0	0	0	0	0	0	0	0	0	0	0	0	0	0	0	0	0	0	0
Lys-Ile	Lys-Ile; [M+H]+	Lys-Ile	Peptide	Polar metabolites	C12H25N3O3	860	HSST3p	MSMS-Lib	FMIIKPHLJKUXGE-GUBZILKMSA-N	HMDB0028954		7010499	arb. unit	0	0	0	0	0	0	0	0	0	0	0	0	0	0	0	0	0	0	0	0	0	0	0	0	0	0	0	0	0	0	0	0	0	0	0	0
Lysine	Lysine; [M+H]+	Lysine	Peptide	Polar metabolites	C6H14N2O2	218	HILICp	RTMZ-Lib	KDXKERNSBIXSRK-YFKPBYRVSA-N	HMDB0000182	C00047	5962	arb. unit	16.74853356	16.90968218	16.49835061	17.12851799	17.35798148	16.11672977	17.1385018	17.92755808	17.35039538	17.25712999	17.46002387	17.61124818	17.41519709	17.66943182	17.70002648	16.11522658	16.25812432	16.06507949	16.37303505	17.04603688	16.40776566	17.11271438	16.73169027	17.05303495	16.39784173	16.69612535	16.52645339	16.92160853	16.47929082	17.12512082	18.25668323	17.86151102	16.60824038	16.96405878	16.97395516	15.98303812
Malic acid	Malic acid; [M-H]-	Malic acid	Org. acid	Polar metabolites	C4H6O5	150	HSST3n	RTMZ-Lib	BJEPYKJPYRNKOW-REOHCLBHSA-N	HMDB0000156	C00149	222656	arb. unit	18.611277	17.73015831	18.10455269	19.57973946	18.80529989	18.23854002	18.17136252	18.8208365	18.31100766	18.32774121	17.20864398	17.86270999	17.9447864	18.19737509	17.49543347	17.61823493	17.9063974	17.86780358	18.01269	18.49943328	18.14969255	18.04481565	18.23576183	17.88116775	17.54968692	18.27509237	17.69396331	17.27880334	17.46891036	18.0651321	17.6757779	17.34893558	17.1490028	17.29492582	17.60245965	17.6261154
Malonic acid	Malonic acid; [M-H]-	Malonic acid	Org. acid	Polar metabolites	C3H4O4	60	HSST3n	RTMZ-Lib	OFOBLEOULBTSOW-UHFFFAOYSA-N	HMDB0000691	C00383	867	arb. unit	16.04595159	13.82833486	13.27277556	16.15365098	14.64453229	14.06650969	13.75415679	15.73518578	14.00052823	13.79553239	13.44940661	13.50692738	13.44824539	15.6094962	13.54073348	13.6682202	14.18479788	13.81067204	12.90294032	14.40507497	13.94003825	14.30990262	14.076064	12.72834571	13.07798397	13.0986901	12.00947875	11.65955	13.68068917	14.9790232	13.50258321	13.1424262	13.40421022	14.48576643	15.90942436	14.3143
Methionine sulfoxide	Methionine sulfoxide; [M-H]-	Methionine sulfoxide	Amino acid deriv.	Polar metabolites	C5H11NO3S	293	HILICn	MSMS-Lib	QEFRNWWLZKMPFJ-YGVKFDHGSA-N	HMDB0002005	C02989	158980	arb. unit	0	0	0	0	0	0	0	0	0	0	0	0	0	0	0	0	0	0	0	0	0	0	0	0	0	0	0	0	0	0	0	0	0	0	0	0
Methionine	Methionine; [M+H]+	Methionine	Amino acid	Polar metabolites	C5H11NO2S	224	HILICp	RTMZ-Lib	FFEARJCKVFRZRR-BYPYZUCNSA-N	HMDB0000696	C00073	6137	arb. unit	14.19452603	13.914572	13.85243197	14.02271457	14.45827844	13.83338427	14.5012152	14.70746699	14.58648798	14.69354141	13.73830341	13.65441227	14.48532619	14.33371443	13.84382293	13.3081968	12.2632692	11.82416321	12.95982086	13.16600612	13.73502708	13.56712424	14.05324713	13.87075	13.09605624	13.64622117	13.88455213	12.61861492	13.90726625	13.23944936	14.8523832	14.15426434	12.92369888	13.90491681	13.99920729	13.01924322
N,N-Dimethylarginine	N,N-Dimethylarginine; [M-H]-	N,N-Dimethylarginine	Amino acid deriv.	Polar metabolites	C8H18N4O2	455	HILICn	MSMS-Lib	YDGMGEXADBMOMJ-LURJTMIESA-N	HMDB0001539	C03626	123831	arb. unit	0	0	0	0	0	0	0	0	0	0	0	0	0	0	0	0	0	0	0	0	0	0	0	0	0	0	0	0	0	0	0	0	0	0	0	0
N,N-Dimethylguanosine	N,N-Dimethylguanosine; [M+H]+	N,N-Dimethylguanosine	Base	Polar metabolites	C12H17N5O5	1103	HSST3p	MSMS-Lib	RSPURTUNRHNVGF-IOSLPCCCSA-N	HMDB0004824		92919	arb. unit	0	0	0	0	0	0	0	0	0	0	0	0	0	0	0	0	0	0	0	0	0	0	0	0	0	0	0	0	0	0	0	0	0	0	0	0
N,N-Dimethylvaline	N,N-Dimethylvaline; [M+H]+	N,N-Dimethylvaline	Amino acid deriv.	Polar metabolites	C7H15NO2	293	HSST3p	MSMS-Lib	APGLTERDKORUHK-UHFFFAOYSA-N			14584527	arb. unit	0	0	0	0	0	0	0	0	0	0	0	0	0	0	0	0	0	0	0	0	0	0	0	0	0	0	0	0	0	0	0	0	0	0	0	0
N1-Acetylspermidine	N1-Acetylspermidine; [M+H]+	N1-Acetylspermidine	Biog. amine	Polar metabolites	C9H21N3O	361	HILICp	RTMZ-Lib	MQTAVJHICJWXBR-UHFFFAOYSA-N	HMDB0001276	C00612	496	arb. unit	15.05405311	15.40852877	16.39293787	15.73843537	15.68666466	15.05799172	16.70384951	16.59562172	16.40686932	16.74161182	15.77943723	16.49845969	15.87019613	16.53205148	15.98615314	15.28171274	15.89019301	15.77900111	15.75889984	16.44475609	15.97663124	16.03503532	16.14857588	16.29560753	15.31210299	15.111584	15.58322971	16.21245839	15.41200742	15.42718187	16.51783852	16.23311408	15.21754124	15.48280796	15.63202959	14.18402298
N6-Succinyladenosine	N6-Succinyladenosine; [M-H]-	N6-Succinyladenosine	Base	Polar metabolites	C14H17N5O8	1253	HILICn	MSMS-Lib	VKGZCEJTCKHMRL-MDBUBQOGSA-N	HMDB0255303		14803430	arb. unit	0	0	0	0	0	0	0	0	0	0	0	0	0	0	0	0	0	0	0	0	0	0	0	0	0	0	0	0	0	0	0	0	0	0	0	0
N6-Threonylcarbamoyladenosine	N6-Threonylcarbamoyladenosine; [M+H]+	N6-Threonylcarbamoyladenosine	Base	Polar metabolites	C15H20N6O8	1506	HSST3p	MSMS-Lib	UNUYMBPXEFMLNW-DWVDDHQFSA-N			161466	arb. unit	0	0	0	0	0	0	0	0	0	0	0	0	0	0	0	0	0	0	0	0	0	0	0	0	0	0	0	0	0	0	0	0	0	0	0	0
N-Acetylalanine	N-Acetylalanine; [M-H]-	N-Acetylalanine	Amino acid deriv.	Polar metabolites	C5H9NO3	167	HILICn	MSMS-Lib	KTHDTJVBEPMMGL-UHFFFAOYSA-N	HMDB0000766		88064	arb. unit	17.60272061	17.39428684	17.23644404	17.57278163	17.35844517	17.29296863	17.47923555	17.60119769	17.50100522	17.48849135	17.60166199	17.68611748	17.44718011	17.64241136	17.62011241	17.44718818	17.2234267	17.24763088	17.49927755	17.72991942	17.38703284	17.4985376	17.43969293	17.30712074	17.4741654	17.50864591	17.34032825	17.32658748	17.34843425	17.35547155	17.7070153	17.7054434	17.3085168	17.4523056	17.5500854	17.18952538
N-Acetylarginine	N-Acetylarginine; [M+H]+	N-Acetylarginine	Amino acid deriv.	Polar metabolites	C8H16N4O3	430	HILICp	MSMS-Lib	SNEIUMQYRCDYCH-LURJTMIESA-N	HMDB0004620		67427	arb. unit	0	0	0	0	0	0	0	0	0	0	0	0	0	0	0	0	0	0	0	0	0	0	0	0	0	0	0	0	0	0	0	0	0	0	0	0
N-Acetylaspartic acid	N-Acetylaspartic acid; [M-H]-	N-Acetylaspartic acid	Amino acid deriv.	Polar metabolites	C6H9NO5	327	HSST3n	MSMS-Lib	OTCCIMWXFLJLIA-UHFFFAOYNA-N	HMDB0000812	C01042	65065	arb. unit	20.06512815	19.4731627	19.42415603	19.74238181	20.17731734	19.99153984	20.69628159	20.73970481	20.87364987	21.0988886	19.3852368	20.61856205	20.39985159	20.40898375	20.3840512	19.75467224	20.76593272	20.49893294	20.15377466	20.21488588	20.46991304	20.14745338	20.25606699	20.62353503	19.77330665	20.21576286	20.24868274	20.49242632	19.917493	20.34101273	20.61621947	20.51209132	20.61295036	20.47812773	20.48145259	20.87149169
N-Acetylaspartylglutamic acid	N-Acetylaspartylglutamic acid; [M-H]-	N-Acetylaspartylglutamic acid	Amino acid deriv.	Polar metabolites	C11H16N2O8	911	HILICn	MSMS-Lib	OPVPGKGADVGKTG-BQBZGAKWSA-N	HMDB0001067	C12270	188803	arb. unit	15.26014771	14.5183458	13.94269776	15.09172462	15.09490241	14.35603924	16.16024568	15.8901455	16.12533274	16.33507627	13.81558343	15.02971859	16.04635668	15.95642154	15.70679277	15.02119688	15.66030237	15.32579733	14.77941158	15.32189287	15.75353016	15.13266038	15.28135051	15.69745631	14.84509796	14.55230886	15.60880347	15.21124192	15.44012298	15.2948361	16.00847239	15.47902235	15.38424412	14.96650545	15.31674114	15.91038508
N-Acetylcarnosine	N-Acetylcarnosine; [M-H]-	N-Acetylcarnosine	Base	Polar metabolites	C11H16N4O4	750	HILICn	MSMS-Lib	BKAYIFDRRZZKNF-VIFPVBQESA-N	HMDB0255058		91814	arb. unit	15.50059295	15.64799237	14.58988518	16.04176608	15.79958519	15.84203108	15.02833777	15.24614677	16.29731037	16.07322108	15.9527185	15.32804375	16.06701413	15.46601271	15.96967881	15.68906979	15.5762186	15.5749778	15.69843338	15.35424938	16.11827195	14.95859803	15.43374843	12.66200072	15.56724311	15.06844242	15.49669777	15.17488668	15.60356839	15.56902487	15.87009978	15.67719659	15.62139371	15.26729877	15.447503	15.99203106
N-Acetylcitrulline	N-Acetylcitrulline; [M-H]-	N-Acetylcitrulline	Amino acid deriv.	Polar metabolites	C8H15N3O4	510	HSST3n	MSMS-Lib	WMQMIOYQXNRROC-LURJTMIESA-N	HMDB0000856	C15532	656979	arb. unit	0	0	0	0	0	0	0	0	0	0	0	0	0	0	0	0	0	0	0	0	0	0	0	0	0	0	0	0	0	0	0	0	0	0	0	0
N-Acetylgalactosamine 4-sulfate	N-Acetylgalactosamine 4-sulfate; [M-H]-	N-Acetylgalactosamine 4-sulfate	Other	Polar metabolites	C8H15NO9S	894	HSST3n	MSMS-Lib	RKFMAQNDSSSRTH-OSMVPFSASA-N	HMDB0000781	C16265	446101	arb. unit	15.59933174	15.92856464	15.98810771	16.23868462	16.54824997	16.3664759	17.01232991	16.82052802	17.19419896	17.28159502	15.77784604	16.74530667	16.76625714	16.74745873	16.64489839	16.20724316	16.51969767	16.64698052	16.69873179	16.68206188	16.8370119	16.46298147	12.68868742	16.81623369	15.68756705	16.08858123	16.60740256	16.49042786	16.34900472	16.85705764	16.57863804	16.96198093	16.80108942	16.51997404	16.78335638	16.71506378
N-Acetylglucosamine 6-phosphate	N-Acetylglucosamine 6-phosphate; [M-H]-	N-Acetylglucosamine 6-phosphate	Phosphate	Polar metabolites	C8H16NO9P	901	HILICn	MSMS-Lib	QDSLHWJDSQGPEE-LXGUWJNJSA-N	HMDB0002817		439219	arb. unit	14.48984796	12.89481776	13.10000522	14.99929539	13.58225961	14.20983409	11.99045857	14.58824615	14.82808689	12.33985	12.78381676	13.80069771	12.19414124	14.27648794	12.97172316	14.11772426	13.51039331	12.54448152	12.8957646	12.18456545	15.07781712	13.53418127	14.20120501	15.11402697	12.67375074	12.914572	15.44012298	13.00982862	12.73809226	13.68945205	13.50605959	12.3379006	15.39914438	13.77097354	11.82097669	12.9813889
N-Acetylglucosaminylasparagine	N-Acetylglucosaminylasparagine; [M-H]-	N-Acetylglucosaminylasparagine	Amino acid deriv.	Polar metabolites	C12H21N3O8	1061	HILICn	MSMS-Lib	YTTRPBWEMMPYSW-VFFCQLMOSA-N	HMDB0000489	C04540	123826	arb. unit	0	0	0	0	0	0	0	0	0	0	0	0	0	0	0	0	0	0	0	0	0	0	0	0	0	0	0	0	0	0	0	0	0	0	0	0
N-Acetylglutamic acid	N-Acetylglutamic acid; [M-H]-	N-Acetylglutamic acid	Amino acid deriv.	Polar metabolites	C7H11NO5	381	HSST3n	MSMS-Lib	RFMMMVDNIPUKGG-UHFFFAOYNA-N	HMDB0001138	C00624	70914	arb. unit	11.30035256	11.65865779	11.98868469	13.82922722	11.30149619	12.0344551	11.25148241	12.20242997	11.27844946	11.4604559	11.20823436	11.19290922	11.20823436	11.65150022	11.20823436	10.96361862	10.96361862	10.93737382	10.96361862	11.13185696	11.08547246	11.98156728	11.12023788	11.12023788	11.12023788	11.23840474	11.43410693	11.43410693	11.45943162	11.43410693	11.28944258	12.67330908	11.13121391	11.21856324	11.40301202	11.47826403
N-Acetylhistamine	N-Acetylhistamine; [M+H]+	N-Acetylhistamine	Amino acid deriv.	Polar metabolites	C7H11N3O	240	HILICp	RTMZ-Lib	XJWPISBUKWZALE-UHFFFAOYSA-N	HMDB0013253	C05135	69602	arb. unit	14.80059661	15.27375918	14.70902995	14.78422586	15.08318843	14.90811111	14.89661622	14.77936028	14.94425451	14.67920517	15.17086395	15.02379766	14.88459983	15.43126906	14.75936809	14.87838625	15.00457162	15.02652344	15.05010372	15.17246658	15.11182848	14.95446897	15.31135808	14.5500854	14.94873224	15.01915633	14.85413789	14.74199358	14.85540384	14.88206983	14.87171276	15.06499532	15.02984797	15.13687099	15.00750914	14.747144
N-Acetylhistidine	N-Acetylhistidine; [M-H]-	N-Acetylhistidine	Amino acid deriv.	Polar metabolites	C8H11N3O3	421	HILICn	MSMS-Lib	KBOJOGQFRVVWBH-UHFFFAOYNA-N	HMDB0032055	C02997	75619	arb. unit	0	0	0	0	0	0	0	0	0	0	0	0	0	0	0	0	0	0	0	0	0	0	0	0	0	0	0	0	0	0	0	0	0	0	0	0
N-Acetylleucine	N-Acetylleucine; [M-H]-	N-Acetylleucine	Amino acid deriv.	Polar metabolites	C8H15NO3	321	HILICn	MSMS-Lib	WXNXCEHXYPACJF-ZETCQYMHSA-N	HMDB0011756	C02710	70912	arb. unit	0	0	0	0	0	0	0	0	0	0	0	0	0	0	0	0	0	0	0	0	0	0	0	0	0	0	0	0	0	0	0	0	0	0	0	0
N-Acetylmethionine	N-Acetylmethionine; [M-H]-	N-Acetylmethionine	Amino acid deriv.	Polar metabolites	C7H13NO3S	395	HILICn	MSMS-Lib	XUYPXLNMDZIRQH-UHFFFAOYSA-N	HMDB0011745	C02712	448580	arb. unit	0	0	0	0	0	0	0	0	0	0	0	0	0	0	0	0	0	0	0	0	0	0	0	0	0	0	0	0	0	0	0	0	0	0	0	0
N-Acetylneuraminate	N-Acetylneuraminate; [M-H]-	N-Acetylneuraminate	Other	Polar metabolites	C11H19NO9	934	HSST3n	MSMS-Lib	SQVRNKJHWKZAKO-LUWBGTNYSA-N		C00270	3568	arb. unit	15.12484829	15.14126897	15.27179127	15.73041706	15.9721272	15.44093404	15.30206767	15.9930047	14.97495227	15.70646904	15.52132439	16.17629004	16.23472389	16.52126304	16.21011957	16.08638506	15.74871699	15.65068716	14.30306721	16.25827158	14.54260872	16.01417307	16.49780507	14.79314604	15.95358263	14.65351688	14.72125943	15.07877626	15.83957288	15.64210812	16.37337497	15.76970873	15.66344692	16.20063045	15.71791735	15.69059824
N-Acetylornithine	N-Acetylornithine; [M-H]-	N-Acetylornithine	Amino acid deriv.	Polar metabolites	C7H14N2O3	326	HILICn	MSMS-Lib	JRLGPAXAGHMNOL-LURJTMIESA-N	HMDB0003357	C00437	439232	arb. unit	14.9704205	14.6513881	14.62096435	15.36410045	15.72331431	15.21598794	15.22720227	16.09786753	15.83202465	16.14629023	13.53369474	14.79207853	15.91781493	15.06865234	15.25863964	14.39874369	15.49097619	14.60692566	15.65239686	15.36160115	14.94571816	15.04405253	14.37809161	13.80996905	14.26985719	13.43006046	14.39794197	14.27182774	14.85413789	14.28886607	16.04505572	15.94800213	15.75642602	14.81748336	15.05689169	13.49635449
N-Acetylphenylalanine	N-Acetylphenylalanine; [M-H]-	N-Acetylphenylalanine	Amino acid deriv.	Polar metabolites	C11H13NO3	460	HSST3n	MSMS-Lib	CBQJSKKFNMDLON-SNVBAGLBSA-N	HMDB0000512	C03519	74839	arb. unit	0	0	0	0	0	0	0	0	0	0	0	0	0	0	0	0	0	0	0	0	0	0	0	0	0	0	0	0	0	0	0	0	0	0	0	0
N-Acetylputrescine	N-Acetylputrescine; [M+H]+	N-Acetylputrescine	Biog. amine	Polar metabolites	C6H14N2O	169	HILICp	MSMS-Lib	KLZGKIDSEJWEDW-UHFFFAOYSA-N	HMDB0002064	C02714	122356	arb. unit	15.2903069	14.71858639	14.89708913	15.10664472	15.61361683	14.93516505	15.48053778	15.64608051	15.46776474	15.58900736	15.32470796	15.28944258	15.47224659	15.24120113	15.37296706	14.70314657	14.98272625	14.91760517	14.94379682	15.31284751	14.59473281	14.38059635	14.56295787	14.84945397	14.54562817	14.69207057	14.80826035	15.04302728	14.85165145	14.86665109	15.22806709	15.08543096	14.4502447	14.70390357	14.50643156	13.98832965
N-Acetyl-S-benzylcysteine	N-Acetyl-S-benzylcysteine; [M-H]-	N-Acetyl-S-benzylcysteine	Other	Polar metabolites	C12H15NO3S	685	HSST3n	MSMS-Lib	BJUXDERNWYKSIQ-NSHDSACASA-N	HMDB0255061		561045	arb. unit	0	0	0	0	0	0	0	0	0	0	0	0	0	0	0	0	0	0	0	0	0	0	0	0	0	0	0	0	0	0	0	0	0	0	0	0
N-Acetylserine	N-Acetylserine; [M-H]-	N-Acetylserine	Amino acid deriv.	Polar metabolites	C5H9NO4	229	HILICn	MSMS-Lib	JJIHLJJYMXLCOY-UHFFFAOYSA-N	HMDB0002931		65249	arb. unit	18.66590144	18.5630361	18.73566179	18.81357454	18.71558333	18.56287218	18.2224506	18.60007623	18.64519049	18.70818131	18.71721453	18.34094538	18.61007682	18.33636708	18.68088486	18.60072962	18.54710917	18.57049688	18.56254057	18.7043765	18.65824636	18.607128	18.32616173	18.14817367	18.33887563	18.42612959	18.59840513	18.67841102	18.48892278	18.39900666	18.63363739	18.47821267	18.7117577	18.17922878	18.49550374	18.64146968
N-Acetylthreonine	N-Acetylthreonine; [M-H]-	N-Acetylthreonine	Amino acid deriv.	Polar metabolites	C6H11NO4	281	HILICn	MSMS-Lib	PEDXUVCGOLSNLQ-WUJLRWPWSA-N	HMDB0062557		152204	arb. unit	0	0	0	0	0	0	0	0	0	0	0	0	0	0	0	0	0	0	0	0	0	0	0	0	0	0	0	0	0	0	0	0	0	0	0	0
N-Acetylvaline	N-Acetylvaline; [M-H]-	N-Acetylvaline	Amino acid deriv.	Polar metabolites	C7H13NO3	270	HILICn	MSMS-Lib	IHYJTAOFMMMOPX-UHFFFAOYSA-N	HMDB0011757		66789	arb. unit	13.15386866	13.87651695	14.68557009	13.78012962	12.76694294	12.56009396	14.18518517	12.29404631	14.0001761	12.52160044	13.88235647	12.99063583	12.63254088	13.35162943	12.95455985	13.81698362	14.46288565	12.7903485	14.03780431	12.42836017	13.00895378	13.50940389	13.42416629	13.13346335	12.72770778	13.44656641	13.35300895	13.07948478	13.91737208	13.75582645	13.35052487	14.11252096	13.87805091	12.23691111	13.73481545	13.10410729
N-epsilon-Methyllysine	N-epsilon-Methyllysine; [M+H]+	N-epsilon-Methyllysine	Amino acid deriv.	Polar metabolites	C7H16N2O2	368	HSST3p	RTMZ-Lib	PQNASZJZHFPQLE-LURJTMIESA-N	HMDB0002038	C02728	164795	arb. unit	0	0	0	0	0	0	0	0	0	0	0	0	0	0	0	0	0	0	0	0	0	0	0	0	0	0	0	0	0	0	0	0	0	0	0	0
N-gamma-Glu-Leu	N-gamma-Glu-Leu; [M-H]-	N-gamma-Glu-Leu	Peptide	Polar metabolites	C11H20N2O5	703	HILICn	MSMS-Lib	MYFMARDICOWMQP-UHFFFAOYSA-N	HMDB0011171		151023	arb. unit	0	0	0	0	0	0	0	0	0	0	0	0	0	0	0	0	0	0	0	0	0	0	0	0	0	0	0	0	0	0	0	0	0	0	0	0
Nicotinamide	Nicotinamide; [M+H]+	Nicotinamide	Vitamine	Polar metabolites	C6H6N2O	143	HILICp	RTMZ-Lib	DFPAKSUCGFBDDF-UHFFFAOYSA-N	HMDB0001406	C00153	936	arb. unit	18.71315154	19.04173133	19.29664292	19.3325458	20.60002722	19.06022887	19.03496012	19.75064811	19.43094456	19.86403346	19.0355831	19.42350374	19.58899456	19.31050406	19.35302403	18.6080743	19.3319338	19.88062682	19.99761642	18.66877075	18.88744971	19.57628689	20.1787779	19.07807521	19.87258771	21.36498529	19.05785691	19.67246851	19.20770787	19.0022574	20.01092961	20.19862369	19.27764383	18.44930585	19.41115096	19.46915091
Nicotinic acid	Nicotinic acid; [M+H]+	Nicotinic acid	Vitamine	Polar metabolites	C6H5NO2	144	HILICp	MSMS-Lib	PVNIIMVLHYAWGP-UHFFFAOYSA-N	HMDB0001488	C00253	938	arb. unit	13.11178774	14.34872815	13.28872191	13.83920379	13.95610386	13.69043456	14.70325473	14.30171053	14.12023788	13.96452137	13.8725787	13.50915643	12.98779693	14.63202959	14.53308634	14.75639995	13.3834343	13.54170165	14.00606305	14.20311855	13.00105627	13.12912199	13.62044895	14.03986151	14.82892983	12.9162527	12.99506047	12.88321604	13.93746578	14.19352536	14.97203742	14.81808282	13.68606275	12.9918761	12.79279029	13.40527445
Ophthalmic acid	Ophthalmic acid; [M-H]-	Ophthalmic acid	Org. acid	Polar metabolites	C11H19N3O6	850	HILICn	MSMS-Lib	JCMUOFQHZLPHQP-BQBZGAKWSA-N	HMDB0005765	C21016	7018721	arb. unit	0	0	0	0	0	0	0	0	0	0	0	0	0	0	0	0	0	0	0	0	0	0	0	0	0	0	0	0	0	0	0	0	0	0	0	0
Ornithine	Ornithine; [M+H]+	Ornithine	Amino acid	Polar metabolites	C5H12N2O2	235	HSST3p	RTMZ-Lib	AHLPHDHHMVZTML-BYPYZUCNSA-N	HMDB0000214	C00077	6262	arb. unit	19.03198113	18.61086624	18.56142594	18.83522082	18.51450603	18.08220103	18.69460614	18.7657458	18.49020455	18.66257103	18.71195259	19.22550401	19.01493309	18.35217709	19.88507222	20.31216615	18.72021419	18.60094372	19.11385152	18.71975311	19.4352511	18.17941347	19.48759866	18.19641002	18.90003244	18.85476492	18.36813128	17.76527962	18.12133115	18.88868677	18.79236455	18.00193591	18.02095282	19.11842152	18.35640039	18.58184051
Orotic acid	Orotic acid; [M-H]-	Orotic acid	Org. acid	Polar metabolites	C5H4N2O4	256	HILICn	MSMS-Lib	PXQPEWDEAKTCGB-UHFFFAOYSA-N	HMDB0000226	C00295	967	arb. unit	13.41640171	13.40381093	13.97333862	13.46186309	13.70206444	12.46429047	13.24079133	13.79360331	13.69783636	13.59747065	13.60721471	13.44850352	13.93479659	13.8077574	13.85428402	12.99929539	12.90048948	13.20731943	12.91755856	12.95546829	12.84999144	13.50021946	13.29519496	13.48053778	13.47712581	12.72834571	13.2930405	13.47737883	13.88817245	13.14130889	13.41164339	13.86283105	13.4429435	11.98584194	13.570923	12.11634396
Oxalic acid	Oxalic acid; [M-H]-	Oxalic acid	Org. acid	Polar metabolites	C2H2O4	38	HSST3n	RTMZ-Lib	MUBZPKHOEPUJKR-UHFFFAOYSA-N	HMDB0002329	C00209	971	arb. unit	14.71789058	16.15301757	15.45056691	16.48107412	16.16537811	13.54906266	14.89040679	15.80496287	15.78240959	15.3556608	15.48290247	15.30288878	15.10545841	15.85557417	14.92648132	15.09650928	15.14150847	15.07217448	15.19951899	14.99466281	15.13209803	15.04486367	15.66530816	15.64021669	15.44167981	15.32772806	14.75279876	14.07848442	14.94420875	12.83979429	16.03045161	14.97808477	15.55827122	14.4911015	16.16896586	14.82917766
Pantothenic acid	Pantothenic acid; [M-H]-	Pantothenic acid	Vitamine	Polar metabolites	C9H17NO5	523	HSST3n	MSMS-Lib	GHOKWGTUZJEAQD-ZETCQYMHSA-N	HMDB0000210	C00864	6613	arb. unit	16.0484443	15.67441298	16.16969017	16.85889162	17.17475017	15.74717023	16.41164339	16.61278213	16.61291168	16.50236566	15.48787143	16.21721935	16.58130358	16.50119965	16.57964004	16.00244146	16.13300169	16.70401169	15.7317698	16.21568466	15.46362016	15.98225832	16.37050011	16.11693278	15.68986151	15.7577546	16.35047307	16.27630619	15.74984325	16.55868976	16.88521972	16.43689044	16.68026336	16.37944606	16.53741559	15.97257599
Pentose X-phosphate	Pentose X-phosphate; [M-H]-	Pentose X-phosphate	Phosphate	Polar metabolites	C5H11O8P	568	HSST3n	MSMS-Lib	YXJDFQJKERBOBM-TXICZTDVSA-N				arb. unit	0	0	0	0	0	0	0	0	0	0	0	0	0	0	0	0	0	0	0	0	0	0	0	0	0	0	0	0	0	0	0	0	0	0	0	0
Phenol sulfate	Phenol sulfate; [M-H]-	Phenol sulfate	Other	Polar metabolites	C6H6O4S	322	HILICn	MSMS-Lib	CTYRPMDGLDAWRQ-UHFFFAOYSA-N	HMDB0060015	C02180	74426	arb. unit	0	0	0	0	0	0	0	0	0	0	0	0	0	0	0	0	0	0	0	0	0	0	0	0	0	0	0	0	0	0	0	0	0	0	0	0
Phenylacetaldehyde	Phenylacetaldehyde; [M+H]+	Phenylacetaldehyde	Other	Polar metabolites	C8H8O	177	HSST3p	MSMS-Lib	DTUQWGWMVIHBKE-UHFFFAOYSA-N	HMDB0006236	C00601	998	arb. unit	18.61585949	18.45028498	18.6088143	20.03127447	18.64081332	18.55913059	18.44485313	18.3500025	18.46368401	18.45658303	18.61947491	18.69356863	18.75304696	18.29194858	18.59529027	18.48828343	18.36868123	18.41844972	18.55777779	18.34733156	18.42518721	18.46238644	18.57943012	18.41038096	18.37604906	18.5234739	18.47254409	18.3804357	18.51852638	18.60857248	18.56163476	18.36950363	18.47466054	18.50982139	18.50997985	18.24566411
Phenylacetylaspartic acid	Phenylacetylaspartic acid; [M-H]-	Phenylacetylaspartic acid	Peptide	Polar metabolites	C12H13NO5	677	HSST3n	MSMS-Lib	SVFKZPQPMMZHLZ-UHFFFAOYNA-N	HMDB0029355		562665	arb. unit	0	0	0	0	0	0	0	0	0	0	0	0	0	0	0	0	0	0	0	0	0	0	0	0	0	0	0	0	0	0	0	0	0	0	0	0
Phenylalanine	Phenylalanine; [M+H]+	Phenylalanine	Amino acid	Polar metabolites	C9H11NO2	278	HILICp	RTMZ-Lib	COLNVLDHVKWLRT-QMMMGPOBSA-N	HMDB0000159	C00079	6140	arb. unit	17.27120767	17.26790224	16.77882149	17.42809841	18.04091041	16.98877343	17.49779727	17.65694154	17.53589804	17.73755104	17.25114026	17.46214277	17.77973218	17.38340055	17.51462931	16.40763291	17.01424936	16.36127558	16.46251825	16.90820495	17.00001101	17.26252616	17.41986145	17.44224698	17.1028369	16.70217269	16.70048036	16.57410565	16.45742898	17.40278725	17.82954932	17.54627653	17.15420499	17.31571566	16.95663706	16.00063826
Phe-Phe	Phe-Phe; [M+H]+	Phe-Phe	Peptide	Polar metabolites	C18H20N2O3	1111	HSST3p	MSMS-Lib	GKZIWHRNKRBEOH-UHFFFAOYSA-N	HMDB0013302		6993089	arb. unit	0	0	0	0	0	0	0	0	0	0	0	0	0	0	0	0	0	0	0	0	0	0	0	0	0	0	0	0	0	0	0	0	0	0	0	0
Phosphoenolpyruvic acid	Phosphoenolpyruvic acid; [M-H]-	Phosphoenolpyruvic acid	Org. acid	Polar metabolites	C3H5O6P	287	HSST3n	RTMZ-Lib	DTBNBXWJWCWCIK-UHFFFAOYSA-N	HMDB0000263	C00074	1005	arb. unit	0	0	0	0	0	0	0	0	0	0	0	0	0	0	0	0	0	0	0	0	0	0	0	0	0	0	0	0	0	0	0	0	0	0	0	0
Pipecolic acid	Pipecolic acid; [M+H]+	Pipecolic acid	Org. acid	Polar metabolites	C6H11NO2	165	HILICp	MSMS-Lib	HXEACLLIILLPRG-YFKPBYRVSA-N	HMDB0000070	C00408	849	arb. unit	16.84558806	16.39282051	15.96427317	16.65136007	16.86188657	15.82281976	15.88914743	16.03368109	15.8840751	15.87960718	15.62256665	16.74871699	16.52466414	15.87123146	16.25976165	15.37636283	15.59476197	15.84060584	15.68033205	14.91026796	15.29523084	16.06989026	15.47272257	16.23941206	15.59831426	16.18297622	15.69370474	16.32220984	16.27237464	16.53185355	15.71258074	16.37391868	15.84225212	16.53322325	15.94338477	15.60938077
Piperidine	Piperidine; [M+H]+	Piperidine	Other	Polar metabolites	C5H11N	50	HILICp	MSMS-Lib	NQRYJNQNLNOLGT-UHFFFAOYSA-N	HMDB0034301	C01746	8082	arb. unit	15.65093954	15.6459961	15.26996674	15.76396444	15.92849524	15.51277132	15.64661496	15.58719151	15.53065018	15.62096435	15.84864739	15.97302465	15.77190208	15.7345244	15.73753784	15.54411923	15.46445003	15.60130653	15.61832814	15.68165021	15.63560477	15.59581109	15.58358231	15.7342333	15.813681	15.36016123	15.52307183	15.472437	15.53882549	15.59694679	15.57438657	15.70330881	15.50553246	15.48195706	15.46352437	15.40051258
Pro-Ala	Pro-Ala; [M-H]-	Pro-Ala	Peptide	Polar metabolites	C8H14N2O3	377	HILICn	MSMS-Lib	FELJDCNGZFDUNR-UHFFFAOYSA-N	HMDB0029010		418041	arb. unit	16.54377195	16.1185153	16.40935779	16.17909268	16.34798463	16.10146279	15.8134806	16.19113635	16.99788513	16.48763595	16.62063509	15.76466429	16.33751738	16.09574727	16.32094154	16.09875177	15.9933807	15.9524	16.16759455	16.59973854	16.10123707	15.91839742	15.83548299	15.7245405	15.57024115	15.73166375	16.08235698	16.12371727	16.31523803	15.78825952	16.20476217	15.96447625	16.07568805	15.88113787	15.91786154	16.4602479
Pro-Asp	Pro-Asp; [M-H]-	Pro-Asp	Peptide	Polar metabolites	C9H14N2O5	571	HILICn	MSMS-Lib	GLEOIKLQBZNKJZ-WDSKDSINSA-N	HMDB0029013		3838871	arb. unit	0	0	0	0	0	0	0	0	0	0	0	0	0	0	0	0	0	0	0	0	0	0	0	0	0	0	0	0	0	0	0	0	0	0	0	0
Pro-hydroxy-Pro	Pro-hydroxy-Pro; [M-H]-	Pro-hydroxy-Pro	Peptide	Polar metabolites	C10H16N2O4	556	HSST3n	MSMS-Lib	ONPXCLZMBSJLSP-CSMHCCOUSA-N	HMDB0006695		11902892	arb. unit	0	0	0	0	0	0	0	0	0	0	0	0	0	0	0	0	0	0	0	0	0	0	0	0	0	0	0	0	0	0	0	0	0	0	0	0
Proline	Proline; [M+H]+	Proline	Amino acid	Polar metabolites	C5H9NO2	124	HILICp	RTMZ-Lib	ONIBWKKTOPOVIA-BYPYZUCNSA-N	HMDB0000162	C00148	145742	arb. unit	18.16752595	18.4136238	18.15506526	18.61184251	18.87094261	18.09977927	18.42410066	19.00853531	18.60581226	18.56864272	18.60094009	18.65022786	18.7239342	18.57538783	18.5977507	18.11642519	18.36664238	17.99542489	17.9753554	18.38024966	18.18893167	18.40103782	18.21784886	18.62130785	18.3405847	18.08399864	18.13960131	18.01482143	18.09895733	18.27376829	19.2229293	18.93033021	18.62411004	18.44251024	18.59989832	17.61604623
Pro-Pro	Pro-Pro; [M+H]+	Pro-Pro	Peptide	Polar metabolites	C10H16N2O3	611	HSST3p	MSMS-Lib	RWCOTTLHDJWHRS-YUMQZZPRSA-N	HMDB0011180		11622593	arb. unit	0	0	0	0	0	0	0	0	0	0	0	0	0	0	0	0	0	0	0	0	0	0	0	0	0	0	0	0	0	0	0	0	0	0	0	0
Pseudouridine	Pseudouridine; [M-H]-	Pseudouridine	Base	Polar metabolites	C9H12N2O6	626	HILICn	MSMS-Lib	PTJWIQPHWPFNBW-GBNDHIKLSA-N	HMDB0000767	C02067	15047	arb. unit	14.80891391	14.40945723	14.02971859	15.06625741	15.49797655	15.35837648	15.73449794	15.7053624	15.80039438	15.9562854	14.4393764	14.92925841	15.93239932	15.26824957	15.34800192	15.09383018	15.5894756	15.45914341	15.05955571	15.50550145	15.20838679	15.29023489	15.26033152	15.32688588	15.04217235	14.05646837	15.32969124	14.80765679	15.31532649	15.34453865	16.02632891	15.51345003	15.44054478	14.80170836	15.43002778	15.59872134
Pyridoxal 5-phosphate	Pyridoxal 5-phosphate; [M-H]-	Pyridoxal 5-phosphate	Vitamine	Polar metabolites	C8H10NO6P	657	HSST3n	MSMS-Lib	NGVDGCNFYWLIFO-UHFFFAOYSA-N	HMDB0001491	C00018	1051	arb. unit	0	0	0	0	0	0	0	0	0	0	0	0	0	0	0	0	0	0	0	0	0	0	0	0	0	0	0	0	0	0	0	0	0	0	0	0
Pyridoxal	Pyridoxal; [M+H]+	Pyridoxal	Vitamine	Polar metabolites	C8H9NO3	395	HSST3p	MSMS-Lib	RADKZDMFGJYCBB-UHFFFAOYSA-N	HMDB0001545	C00250	1050	arb. unit	0	0	0	0	0	0	0	0	0	0	0	0	0	0	0	0	0	0	0	0	0	0	0	0	0	0	0	0	0	0	0	0	0	0	0	0
Pyridoxine	Pyridoxine; [M+H]+	Pyridoxine	Vitamine	Polar metabolites	C8H11NO3	408	HSST3p	MSMS-Lib	LXNHXLLTXMVWPM-UHFFFAOYSA-N	HMDB0000239	C00314	1054	arb. unit	0	0	0	0	0	0	0	0	0	0	0	0	0	0	0	0	0	0	0	0	0	0	0	0	0	0	0	0	0	0	0	0	0	0	0	0
Pyruvic acid	Pyruvic acid; [M-H]-	Pyruvic acid	Org. acid	Polar metabolites	C3H4O3	31	HSST3n	RTMZ-Lib	LCTONWCANYUPML-UHFFFAOYSA-N	HMDB0000243	C00022	1060	arb. unit	17.375591	17.00272713	16.64546142	16.97408964	16.66179201	17.01358439	16.7314914	17.26370934	17.23837675	16.78780056	16.843504	16.90270485	16.68459797	17.00927097	16.87772748	16.68635006	16.79719288	16.8422644	16.63296681	16.87285521	17.03130274	16.82290687	17.14212701	16.91122812	16.83975739	16.67710022	16.70155014	16.38409232	16.83466856	16.84923404	16.96445369	16.66529427	16.68543321	16.74062404	16.8457228	16.65264894
Riboflavin	Riboflavin; [M-H]-	Riboflavin	Vitamine	Polar metabolites	C17H20N4O6	1229	HILICn	MSMS-Lib	AUNGANRZJHBGPY-SCRDCRAPSA-N	HMDB0000244	C00255	493570	arb. unit	0	0	0	0	0	0	0	0	0	0	0	0	0	0	0	0	0	0	0	0	0	0	0	0	0	0	0	0	0	0	0	0	0	0	0	0
S-Adenosylhomocysteine	S-Adenosylhomocysteine; [M-H]-	S-Adenosylhomocysteine	Other	Polar metabolites	C14H20N6O5S	1257	HILICn	MSMS-Lib	ZJUKTBDSGOFHSH-WFMPWKQPSA-N	HMDB0000939	C00021	439155	arb. unit	0	0	0	0	0	0	0	0	0	0	0	0	0	0	0	0	0	0	0	0	0	0	0	0	0	0	0	0	0	0	0	0	0	0	0	0
Sarcosine	Sarcosine; [M+H]+	Sarcosine	Amino acid deriv.	Polar metabolites	C3H7NO2	58	HILICp	MSMS-Lib	FSYKKLYZXJSNPZ-UHFFFAOYSA-N	HMDB0000271	C00213	1088	arb. unit	14.65703926	14.2210584	14.21727616	14.59752885	13.78606538	14.34782896	14.43755703	14.58678116	14.49535539	14.32902546	14.46179916	15.00720251	14.12266625	14.57908018	14.98437395	14.07246761	14.04524773	12.74840253	14.28294361	14.08655092	14.46881493	14.2737956	14.92694454	14.65161233	14.50469487	14.60385812	14.09283971	14.10689005	14.1313747	14.24257869	15.34054558	15.08189948	14.22120948	14.41012006	14.61700823	13.89529126
Ser-Glu	Ser-Glu; [M-H]-	Ser-Glu	Peptide	Polar metabolites	C8H14N2O6	594	HSST3n	MSMS-Lib	LAFKUZYWNCHOHT-UHNVWZDZSA-N	HMDB0029038		7023503	arb. unit	0	0	0	0	0	0	0	0	0	0	0	0	0	0	0	0	0	0	0	0	0	0	0	0	0	0	0	0	0	0	0	0	0	0	0	0
Ser-Ile	Ser-Ile; [M+H]+	Ser-Ile	Peptide	Polar metabolites	C9H18N2O4	648	HSST3p	MSMS-Lib	BXLYSRPHVMCOPS-RRKCRQDMSA-N	HMDB0029042		71429009	arb. unit	14.52392944	13.86872611	14.52392944	14.85116341	14.52392944	13.68409111	13.44643718	14.36297116	13.7281331	13.74083483	14.57323297	14.10209873	13.36645883	13.46441812	14.54279006	16.19760066	14.47376916	13.78391905	14.47376916	14.47376916	15.30566991	13.50717522	13.85165145	14.25303493	14.06625741	14.25303493	14.25303493	14.25303493	14.25303493	14.25303493	14.25303493	14.25303493	14.25303493	14.25303493	14.25303493	13.51224664
Serine	Serine; [M+H]+	Serine	Amino acid	Polar metabolites	C3H7NO3	94	HILICp	RTMZ-Lib	MTCFGRXMJLQNBG-REOHCLBHSA-N	HMDB0000187	C00065	5951	arb. unit	15.19487225	15.34841696	15.00974116	15.5558473	15.79159535	15.14736394	15.23623847	15.63009645	15.49940992	15.53788571	16.695473	16.00263924	15.71708732	15.53676324	16.18373229	15.06343722	15.17211493	14.92916593	15.45946364	15.6972934	15.41673157	15.60264088	15.32625391	16.08401941	15.74514908	15.42888355	14.93272226	14.63316553	14.74136165	15.6808265	16.11374217	15.98706412	15.04033254	15.63387504	15.2266756	14.69043456
Ser-Leu	Ser-Leu; [M-H]-	Ser-Leu	Peptide	Polar metabolites	C9H18N2O4	520	HSST3n	MSMS-Lib	NFDYGNFETJVMSE-RQJHMYQMSA-N	HMDB0029043		7015694	arb. unit	0	0	0	0	0	0	0	0	0	0	0	0	0	0	0	0	0	0	0	0	0	0	0	0	0	0	0	0	0	0	0	0	0	0	0	0
Serotonin	Serotonin; [M+H]+	Serotonin	Base	Polar metabolites	C10H12N2O	322	HILICp	MSMS-Lib	QZAYGJVTTNCVMB-UHFFFAOYSA-N	HMDB0000259	C00780	5202	arb. unit	0	0	0	0	0	0	0	0	0	0	0	0	0	0	0	0	0	0	0	0	0	0	0	0	0	0	0	0	0	0	0	0	0	0	0	11.72536626
S-Lactoylglutathione	S-Lactoylglutathione; [M-H]-	S-Lactoylglutathione	Other	Polar metabolites	C13H21N3O8S	1191	HSST3n	MSMS-Lib	VDYDCVUWILIYQF-CSMHCCOUSA-N	HMDB0001066	C03451	440018	arb. unit	0	0	0	0	0	0	0	0	0	0	0	0	0	0	0	0	0	0	0	0	0	0	0	0	0	0	0	0	0	0	0	0	0	0	0	0
Spermidine	Spermidine; [M+H]+	Spermidine	Biog. amine	Polar metabolites	C7H19N3	294	HSST3p	MSMS-Lib	ATHGHQPFGPMSJY-UHFFFAOYSA-N	HMDB0001257	C00315	1102	arb. unit	22.26669877	22.20266371	21.77710358	22.46957028	23.18323419	22.61473298	23.31699533	23.8786797	23.54312625	23.65395022	21.82152955	23.15405832	22.93474441	20.54260966	22.89558416	21.55054671	23.15363568	22.21956412	22.55381231	22.61768874	22.63745825	22.39195598	22.6014981	23.14977177	21.44573982	18.0772382	22.53074304	22.52398231	22.10874139	22.93302171	22.75458539	22.65428267	22.67474227	22.6052419	22.57412945	21.41395945
S-Succinylcysteine	S-Succinylcysteine; [M+H]+	S-Succinylcysteine	Amino acid deriv.	Polar metabolites	C7H11NO6S	730	HSST3p	MSMS-Lib	XPKKFTKCRVIDAG-UHFFFAOYSA-N	HMDB0029418		169591	arb. unit	0	0	0	0	0	0	0	0	0	0	0	0	0	0	0	0	0	0	0	0	0	0	0	0	0	0	0	0	0	0	0	0	0	0	0	0
Stachydrine (proline betaine)	Stachydrine (proline betaine); [M+H]+	Stachydrine (proline betaine)	Biog. amine	Polar metabolites	C7H13NO2	210	HILICp	RTMZ-Lib	CMUNUTVVOOHQPW-LURJTMIESA-N	HMDB0004827	C10172	115244	arb. unit	17.27391395	17.19864647	17.41489165	17.24116388	17.63575354	16.80259209	16.99974682	17.59383606	17.01187148	17.34123213	16.94040537	17.59692495	17.6756263	17.81807033	17.32457612	16.66045558	16.80077354	16.81550839	16.90335231	17.01563283	16.67394392	17.16587858	16.96307669	17.53597395	17.57511818	16.81480774	16.84952728	16.66629336	16.83480433	17.04290976	17.47684111	17.66989543	16.95079508	16.7281331	17.03235788	15.28203866
Suberic acid	Suberic acid; [M-H]-	Suberic acid	Org. acid	Polar metabolites	C8H14O4	321	HSST3n	MSMS-Lib	TYFQFVWCELRYAO-UHFFFAOYSA-N	HMDB0000893	C08278	10457	arb. unit	19.12245393	18.09025718	17.67241153	19.28570925	18.15516411	17.90469342	17.57443092	18.71434279	18.35031767	17.464458	18.7981047	17.58425789	17.59305551	19.00606853	17.10327756	17.61489672	18.04821545	17.47846155	17.21731403	18.61168044	18.27688773	17.66257103	20.63702104	17.43747575	17.8863277	17.15883647	17.26718902	16.69775493	17.84112818	18.10795773	17.77522445	17.16242083	17.38955572	17.9525877	19.40299121	18.88749136
Succinic acid	Succinic acid; [M-H]-	Succinic acid	Org. acid	Polar metabolites	C4H6O4	123	HILICn	MSMS-Lib	KDYFGRWQOYBRFD-UHFFFAOYSA-N	HMDB0000254	C00042	1110	arb. unit	19.38400165	19.12614232	20.35352054	19.19741589	19.70830426	18.89998525	19.47850105	19.53658303	19.67857951	19.73928453	19.1054533	19.41658108	19.71687136	19.68918072	19.73560064	18.60716052	19.05639693	18.66025013	19.12851799	18.8256731	18.85620362	18.82118852	18.88102432	20.830427	19.69722552	19.25261	18.89648023	19.25011796	19.22588288	19.66600377	19.59078074	20.03225563	19.79697909	19.40690668	19.51173335	19.15595712
Sucrose	Sucrose; [M+Na]+	Sucrose	Sugar	Polar metabolites	C12H22O11	794	HILICp	MSMS-Lib	CZMRCDWAGMRECN-UGDNZRGBSA-N	HMDB0000258	C00089	5988	arb. unit	15.29788351	15.52594895	15.89812898	15.645574	15.2714995	15.65015421	14.44022033	15.41900552	14.92740761	15.034713	16.53920426	19.14785828	14.91550596	16.33226388	16.01813496	14.75509621	14.56444724	14.59811067	16.16818241	16.53732458	14.84151521	18.16445523	15.2008603	17.46395535	16.17757526	16.15499606	14.10721708	14.83812057	14.2802633	15.91447857	15.55991477	17.62722037	14.90176256	15.46805123	16.04852945	14.30085301
Taurine	Taurine; [M+H]+	Taurine	Amino acid	Polar metabolites	C2H7NO3S	152	HILICp	MSMS-Lib	XOAAWQZATWQOTB-UHFFFAOYSA-N	HMDB0000251	C00245	1123	arb. unit	18.42481419	18.06762868	18.27351789	18.41427232	18.78551952	18.30946303	19.31201211	19.4044119	19.38113311	19.22968489	17.90665576	18.78528962	18.93212534	19.03433956	18.73545356	18.13444136	18.50170504	18.2027217	18.30873897	18.77195687	18.26179193	18.73335964	18.76274212	18.49619843	18.17927252	17.86639754	18.55337805	18.73923013	18.74278639	18.52370743	19.33819013	19.07260106	18.48265436	18.23560759	18.53259183	18.09897788
Tetrasaccharide	Tetrasaccharide; [M+CHO2]-	Tetrasaccharide	Sugar	Polar metabolites	C24H42O21	1730	HILICn	MSMS-Lib	LUEWUZLMQUOBSB-CHYJJPLWSA-N			11115032	arb. unit	0	0	0	0	0	0	0	0	0	0	0	0	0	0	0	0	0	0	0	0	0	0	0	0	0	0	0	0	0	0	0	0	0	0	0	0
Thiamine	Thiamine; [M]+	Thiamine	Vitamine	Polar metabolites	C12H17N4OS	572	HILICp	MSMS-Lib	JZRWCGZRTZMZEH-UHFFFAOYSA-N	HMDB0000235	C00378	1130	arb. unit	13.05646837	12.56248095	12.66444728	11.55362929	13.95137579	13.31047078	13.25251761	14.04524773	13.4404799	13.98379525	12.94049713	13	14.11910324	14.00360575	13.84930735	12.67661826	12.63617144	13.52613241	12.53138146	13.64610864	12.8103708	13.39003457	13.40287883	12.40992124	11.93994645	13.1027959	13.66099865	13.77746081	13.14704589	13.41864325	14.42298456	14.1517301	14.03187348	13.40407714	13.49835061	12.05528244
Threonine	Threonine; [M+H]+	Threonine	Amino acid	Polar metabolites	C4H9NO3	133	HILICp	RTMZ-Lib	AYFVYJQAPQTCCC-GBXIJSLDSA-N	HMDB0000167	C00188	6288	arb. unit	15.59866319	16.13580947	16.05902753	16.28435421	16.33145933	15.89801085	16.27066033	16.60207538	16.21822265	16.40479232	16.43680912	16.18309256	16.30821458	16.37192975	16.1857272	15.92281666	16.00553683	15.82428754	15.35889154	16.21503998	15.69802635	16.16575103	16.12341417	15.70376842	16.11121719	15.99433134	15.81004438	15.91370754	15.98277081	15.79928162	16.48768305	16.31387503	15.93101447	16.13187705	15.40411041	15.91225783
Thr-Leu	Thr-Leu; [M-H]-	Thr-Leu	Peptide	Polar metabolites	C10H20N2O4	588	HSST3n	MSMS-Lib	BQBCIBCLXBKYHW-BIIVOSGPSA-N	HMDB0259044			arb. unit	0	0	0	0	0	0	0	0	0	0	0	0	0	0	0	0	0	0	0	0	0	0	0	0	0	0	0	0	0	0	0	0	0	0	0	0
Thr-Thr	Thr-Thr; [M-H]-	Thr-Thr	Peptide	Polar metabolites	C8H16N2O5	536	HILICn	MSMS-Lib	DSGIVWSDDRDJIO-KAZBKCHUSA-N	HMDB0029071		145453501	arb. unit	0	0	0	0	0	0	0	0	0	0	0	0	0	0	0	0	0	0	0	0	0	0	0	0	0	0	0	0	0	0	0	0	0	0	0	0
Thymidine	Thymidine; [M-H]-	Thymidine	Base	Polar metabolites	C10H14N2O5	628	HSST3n	MSMS-Lib	IQFYYKKMVGJFEH-UHFFFAOYSA-N	HMDB0000273	C00214	5789	arb. unit	17.17469166	17.13563915	12.40620501	17.13563915	17.13563915	17.07249901	16.94868662	17.03884399	13.89992332	11.84313591	16.2534505	17.22324756	11.98263713	12.61769703	17.19421821	17.13807177	16.83655586	17.08231539	17.05968245	17.10459875	17.08585624	17.08585624	17.1037898	17.08585624	17.03961523	16.9609635	16.9609635	17.01935182	16.9609635	11.59898297	17.01154395	17.03543275	11.83051521	16.05077333	11.75780667	0
Thymine	Thymine; [M+H]+	Thymine	Base	Polar metabolites	C5H6N2O2	205	HSST3p	MSMS-Lib	RWQNBRDOKXIBIV-UHFFFAOYSA-N	HMDB0000262	C00178	1135	arb. unit	15.45346356	15.550356	14.74520161	15.06263646	15.37055119	14.95914164	14.99413242	15.30922764	15.31472484	15.46077583	15.28998284	15.3181544	15.45856682	15.92675927	15.1210073	15.4778215	15.33479702	15.43234615	15.3878827	14.12638183	15.28980277	15.24955793	15.3298664	15.20005566	15.47167521	13.93396722	14.45359217	14.76430145	14.92898094	15.20914871	15.62804676	15.42291888	14.9174187	15.53879518	15.36225207	14.95782756
TMAO	TMAO; [M+H]+	TMAO	Biog. amine	Polar metabolites	C3H9NO	25	HILICp	RTMZ-Lib	UYPYRKYUKCHHIB-UHFFFAOYSA-N	HMDB0000925	C01104	1145	arb. unit	15.14370208	14.78586111	15.43012582	14.75420899	15.65449618	14.7897374	15.58096514	15.77244345	15.18126875	15.76714991	14.96488232	15.64044266	15.93753474	15.55092711	15.54788862	14.79238361	15.27543343	15.03325091	15.05993589	15.5309854	15.24911345	15.27211944	14.72839886	15.53415087	15.23762078	15.12161446	15.16282401	15.08248173	15.35290553	15.18932268	15.82423781	15.68008476	14.98597532	15.34471201	16.79709153	12.7700444
trans-Crotonobetaine	trans-Crotonobetaine; [M]+	trans-Crotonobetaine	Biog. amine	Polar metabolites	C7H13NO2	209	HILICp	RTMZ-Lib	GUYHPGUANSLONG-UHFFFAOYSA-N				arb. unit	12.77499291	12.77396337	12.77293309	12.882452	11.85408918	12.44992242	14.53940118	11.40301202	12.1411492	12.30378075	13.30720081	11.45994385	12.33845784	12.19444908	12.46938744	12.22098285	13.15876745	12.74630437	11.66888498	12.83091128	11.54592977	13.11958962	12.58237724	13.40181283	11.64565843	11.62067804	11.53430288	11.44242519	11.39767463	11.75822321	11.93295289	11.67419227	11.86147468	12.88054013	11.85564717	12.17398937
Trigonelline	Trigonelline; [M+H]+	Trigonelline	Other	Polar metabolites	C7H7NO2	187	HILICp	RTMZ-Lib	WWNNZCOKKKDOPX-UHFFFAOYSA-N	HMDB0000875	C01004	5570	arb. unit	19.66345734	19.19237229	18.90846592	19.34323777	19.79147294	18.94704616	19.41155857	19.98993771	19.38047798	19.52188794	18.83608427	19.45183491	19.52455128	19.47279395	19.06630208	19.01656892	19.3625924	19.48460855	19.69206036	19.66417642	18.7095988	19.2782566	19.25764105	19.27492863	18.99784379	18.37803232	18.8547497	18.65710906	18.89494799	19.08502891	19.87208716	19.66033022	19.55162003	19.29573755	19.53446818	16.54165628
Trimethyllysine	Trimethyllysine; [M+H]+	Trimethyllysine	Biog. amine	Polar metabolites	C9H20N2O2	501	HSST3p	MSMS-Lib	MXNRLFUSFKVQSK-QMMMGPOBSA-N	HMDB0001325	C03793	440120	arb. unit	15.89211586	15.46278981	15.99474014	16.12494923	16.09054665	16.40881898	15.99777489	16.72834571	15.66979856	17.21436656	15.94861818	16.61858624	16.89273253	16.55095716	16.68318654	16.44261958	15.76619242	15.6194176	15.79530408	15.90977592	16.89842425	15.79162078	15.87622915	16.15762326	16.02377601	16.60209713	16.96314444	16.11940725	15.7809498	17.38024966	16.0263073	16.08874684	15.65262093	16.11760252	16.41813262	16.16416057
Trisaccharide	Trisaccharide; [M-H]-	Trisaccharide	Sugar	Polar metabolites	C18H32O16	1540	HILICn	MSMS-Lib	MUPFEKGTMRGPLJ-UHFFFAOYNA-N				arb. unit	0	0	0	0	0	0	0	0	0	0	0	0	0	0	0	0	0	0	0	0	0	0	0	0	0	0	0	0	0	0	0	0	0	0	0	0
Tryptamine	Tryptamine; [M+H]+	Tryptamine	Base	Polar metabolites	C10H12N2	266	HILICp	MSMS-Lib	APJYDQYYACXCRM-UHFFFAOYSA-N	HMDB0000303	C00398	1150	arb. unit	12.76071995	13.34948858	13.58355293	13.57896229	13.0764816	13.46250227	13.01052811	13.94937078	12.74041323	13.38464886	12.94416299	13.90237511	12.79766153	14.02600464	13.63979289	13.69555456	13.43833704	12.58331787	13.12509054	14.15758379	13.14306428	13.55686525	13.3740206	14.41170958	13.16459272	12.52258153	14.0127991	12.77499291	13.12896095	13.82575383	12.75843144	13.12622048	13.25207404	13.36782424	13.51520703	12.2629757
Tryptophan	Tryptophan; [M-H]-	Tryptophan	Amino acid	Polar metabolites	C11H12N2O2	447	HSST3n	MSMS-Lib	QIVBCDIJIAJPQS-UHFFFAOYNA-N	HMDB0000929	C00078	6305	arb. unit	14.88860057	14.75707743	13.87036472	15.1928707	15.00562455	14.78616751	14.86592655	15.17180229	15.19036485	15.31433541	15.09572667	15.17277908	15.15390823	14.66722245	15.15813629	14.21105175	14.97015084	14.16851543	14.14672776	15.0193301	15.25915477	14.54393805	15.29206994	14.83001996	14.51803838	14.65949425	14.62741989	14.22098285	14.22173815	14.78994113	14.74908377	14.79461893	14.50723717	14.62176572	14.6087746	13.00404486
Tyramine	Tyramine; [M+H]+	Tyramine	Amino acid deriv.	Polar metabolites	C8H11NO	188	HILICp	MSMS-Lib	DZGWFCGJZKJUFP-UHFFFAOYSA-N	HMDB0000306	C00483	5610	arb. unit	14.40074604	14.96334768	14.49666656	14.30954741	14.964386	14.53326889	14.63271126	14.31910758	14.2210584	14.53812829	14.72834571	14.83338427	14.60368429	14.64920003	15.03926179	14.67860014	14.4812949	14.57483002	14.84392105	14.80634823	14.20579325	14.60940962	14.60871685	14.56664869	14.93124537	14.16663386	14.40381093	14.48287097	14.36310809	14.35225038	14.21704891	14.72280753	13.65228481	13.94058889	14.48350091	13.91148562
Tyrosine	Tyrosine; [M+H]+	Tyrosine	Amino acid	Polar metabolites	C9H11NO3	337	HILICp	RTMZ-Lib	OUYCCCASQSFEME-QMMMGPOBSA-N	HMDB0000158	C00082	6057	arb. unit	0	0	0	0	0	0	0	0	0	0	0	0	0	0	0	0	0	0	0	0	0	0	0	0	0	0	0	0	0	0	0	0	0	0	0	0
Urea	Urea; [M+H]+	Urea	Other	Polar metabolites	CH4N2O	2	HILICp	RTMZ-Lib	XSQUKJJJFZCRTK-UHFFFAOYSA-N	HMDB0000294	C00086	1176	arb. unit	22.16828404	22.23566689	22.09623033	22.18381466	22.2749275	22.00290496	22.05080687	22.15982515	22.11471172	22.16251764	22.01941936	22.14819354	22.13103174	22.30495285	22.12725097	22.22259918	22.09028109	22.09904533	22.12594123	22.18160331	22.2185115	21.99243359	22.04661746	22.14591474	22.25221585	22.1307531	22.00371588	22.08367604	22.08534732	22.16485906	22.47007619	22.28141476	22.15192732	22.13826774	22.0187133	22.27380129
Uric acid	Uric acid; [M-H]-	Uric acid	Org. acid	Polar metabolites	C5H4N4O3	305	HILICn	MSMS-Lib	LEHOTFFKMJEONL-UHFFFAOYSA-N	HMDB0000289	C00366	1175	arb. unit	0	0	0	0	0	0	0	0	0	0	0	0	0	0	0	0	0	0	0	0	0	0	0	0	0	0	0	0	0	0	0	0	0	0	0	0
Uridine 5'-diphosphoacetylglucosamine	Uridine 5'-diphosphoacetylglucosamine; [M+H]+	Uridine 5'-diphosphoacetylglucosamine	Phosphate	Polar metabolites	C17H27N3O17P2	1098	HILICp	MSMS-Lib	LFTYTUAZOPRMMI-UHFFFAOYNA-N	HMDB0000290	C00043	445675	arb. unit	0	0	0	0	0	0	0	0	0	0	0	0	0	0	0	0	0	0	0	0	0	0	0	0	0	0	0	0	0	0	0	0	0	0	0	0
Uridine 5-monophosphate	Uridine 5-monophosphate; [M-H]-	Uridine 5-monophosphate	Phosphate	Polar metabolites	C9H13N2O9P	1002	HILICn	MSMS-Lib	DJJCXFVJDGTHFX-XVFCMESISA-N	HMDB0000288	C00105	6030	arb. unit	13.88034881	13.9931153	13.19798453	13.0211535	13.82585319	13.23556552	15.21329412	15.09527339	15.17636797	15.28424575	13.79279029	14.4507602	14.52711042	14.58695704	13.60605815	11.77148947	14.55913806	12.17367714	12.32614856	12.25192616	11.60733031	13.10656294	13.75300777	13.17632901	12.55218876	13.11211366	13.17632901	14.61401961	13.97046544	14.08314687	14.48192554	14.44546756	13.77828251	13.54049133	13.48846781	13.69250653
Uridine diphosphate glucose	Uridine diphosphate glucose; [M-H]-	Uridine diphosphate glucose	Phosphate	Polar metabolites	C15H24N2O17P2	1641	HILICn	MSMS-Lib	HSCJRCZFDFQWRP-LPTOLDDLSA-N	HMDB0000286	C00029	8629	arb. unit	12.55410915	13.18495281	13.48658366	13.4314976	12.88741103	14.40094613	12.46684121	13.81187638	13.80433273	14.26370934	12.92165501	13.44882612	13.76673594	13.53272118	13.35974956	13.79522797	13.95101145	13.77643303	12.7619667	13.75863964	14.14950898	12.89519657	13.36837004	13.36837004	13.36837004	13.73264443	12.82376528	14.28590788	14.39967847	12.31288296	13.01976445	12.54109662	12.71467483	13.05256805	12.8752694	13.50680344
Uridine diphosphate glucuronic acid	Uridine diphosphate glucuronic acid; [M-H]-	Uridine diphosphate glucuronic acid	Phosphate	Polar metabolites	C15H22N2O18P2	1651	HILICn	MSMS-Lib	HDYANYHVCAPMJV-LXQIFKJMSA-N	HMDB0000935	C00167	17473	arb. unit	0	0	0	0	0	0	0	0	0	0	0	0	0	0	0	0	0	0	0	0	0	0	0	0	0	0	0	0	0	0	0	0	0	0	0	0
Uridine	Uridine; [M-H]-	Uridine	Base	Polar metabolites	C9H12N2O6	627	HILICn	MSMS-Lib	DRTQHJPVMGBUCF-XVFCMESISA-N	HMDB0000296	C00299	6029	arb. unit	18.60294529	18.52229034	18.43767893	18.74702268	19.61661166	16.43654889	18.10966234	18.62414574	19.14679239	19.21965776	18.00628224	18.78467638	19.26407831	19.07206193	19.03515618	16.61970416	17.76397092	15.07731645	15.2708793	15.66450284	15.23627585	14.82187361	14.89339634	16.98397333	16.7178772	15.31196113	17.21520118	18.24920143	18.27538796	18.64386323	19.57732924	19.07706865	19.11717889	18.72351763	18.93685069	16.88042056
Urocanic acid	Urocanic acid; [M+H]+	Urocanic acid	Org. acid	Polar metabolites	C6H6N2O2	191	HILICp	MSMS-Lib	LOIYMIARKYCTBW-OWOJBTEDSA-N	HMDB0000301	C00785	736715	arb. unit	20.9808306	21.40750273	20.8957291	21.47895719	21.74009201	20.90102301	21.19507238	20.89790822	20.65631138	21.13923407	21.92512012	22.4115865	21.83728299	21.04374023	22.31374802	21.16294138	21.33044973	20.83103426	22.08295886	22.13691979	21.30914491	21.58886238	20.54854349	22.47153134	21.89306003	21.32678934	20.53965676	20.15799571	19.64077273	22.11872219	21.75411396	21.67324437	20.99058459	22.12163279	21.29892957	20.67143136
Val-Asn	Val-Asn; [M+H]+	Val-Asn	Peptide	Polar metabolites	C9H17N3O4	706	HSST3p	MSMS-Lib	WITCOKQIPFWQQD-CAHLUQPWSA-N	HMDB0029122		7020200	arb. unit	0	0	0	0	0	0	0	0	0	0	0	0	0	0	0	0	0	0	0	0	0	0	0	0	0	0	0	0	0	0	0	0	0	0	0	0
Val-Asp	Val-Asp; [M-H]-	Val-Asp	Peptide	Polar metabolites	C9H16N2O5	581	HILICn	MSMS-Lib	OBTCMSPFOITUIJ-CAHLUQPWSA-N	HMDB0029123		7009608	arb. unit	0	0	0	0	0	0	0	0	0	0	0	0	0	0	0	0	0	0	0	0	0	0	0	0	0	0	0	0	0	0	0	0	0	0	0	0
Val-Gln	Val-Gln; [M-H]-	Val-Gln	Peptide	Polar metabolites	C10H19N3O4	633	HILICn	MSMS-Lib	XXDVDTMEVBYRPK-POYBYMJQSA-N	HMDB0029125		7016044	arb. unit	0	0	0	0	0	0	0	0	0	0	0	0	0	0	0	0	0	0	0	0	0	0	0	0	0	0	0	0	0	0	0	0	0	0	0	0
Val-Glu	Val-Glu; [M-H]-	Val-Glu	Peptide	Polar metabolites	C10H18N2O5	635	HILICn	MSMS-Lib	UPJONISHZRADBH-POYBYMJQSA-N	HMDB0029126		7009623	arb. unit	0	0	0	0	0	0	0	0	0	0	0	0	0	0	0	0	0	0	0	0	0	0	0	0	0	0	0	0	0	0	0	0	0	0	0	0
Val-Ile	Val-Ile; [M+H]+	Val-Ile	Peptide	Polar metabolites	C11H22N2O3	468	HILICp	MSMS-Lib	PNVLWFYAPWAQMU-DJLDLDEBSA-N	HMDB0029130		7010531	arb. unit	0	0	0	0	0	0	0	0	0	0	0	0	0	0	0	0	0	0	0	0	0	0	0	0	0	0	0	0	0	0	0	0	0	0	0	0
Val-Leu	Val-Leu; [M-H]-	Val-Leu	Peptide	Polar metabolites	C11H22N2O3	573	HILICn	MSMS-Lib	XCTHZFGSVQBHBW-UHFFFAOYSA-N	HMDB0029131		6993117	arb. unit	0	0	0	0	0	0	0	0	0	0	0	0	0	0	0	0	0	0	0	0	0	0	0	0	0	0	0	0	0	0	0	0	0	0	0	0
Val-Phe	Val-Phe; [M-H]-	Val-Phe	Peptide	Polar metabolites	C14H20N2O3	733	HSST3n	MSMS-Lib	GJNDXQBALKCYSZ-NEPJUHHUSA-N	HMDB0029134		6993119	arb. unit	0	0	0	0	0	0	0	0	0	0	0	0	0	0	0	0	0	0	0	0	0	0	0	0	0	0	0	0	0	0	0	0	0	0	0	0
Val-Tyr	Val-Tyr; [M-H]-	Val-Tyr	Peptide	Polar metabolites	C14H20N2O4	806	HSST3n	MSMS-Lib	VEYJKJORLPYVLO-NEPJUHHUSA-N	HMDB0029139		7009554	arb. unit	0	0	0	0	0	0	0	0	0	0	0	0	0	0	0	0	0	0	0	0	0	0	0	0	0	0	0	0	0	0	0	0	0	0	0	0
Val-Val	Val-Val; [M-H]-	Val-Val	Peptide	Polar metabolites	C10H20N2O3	520	HILICn	MSMS-Lib	KRNYOVHEKOBTEF-UHFFFAOYSA-N	HMDB0029140		107475	arb. unit	0	0	0	0	0	0	0	0	0	0	0	0	0	0	0	0	0	0	0	0	0	0	0	0	0	0	0	0	0	0	0	0	0	0	0	0
Vanillin-4-sulfate	Vanillin-4-sulfate; [M-H]-	Vanillin-4-sulfate	Other	Polar metabolites	C8H8O6S	580	HILICn	MSMS-Lib	OUIKMDRGUNIXSP-UHFFFAOYSA-N	HMDB0041789		20822599	arb. unit	0	0	0	0	0	0	0	0	0	0	0	0	0	0	0	0	0	0	0	0	0	0	0	0	0	0	0	0	0	0	0	0	0	0	0	0
Xanthine	Xanthine; [M+H]+	Xanthine	Base	Polar metabolites	C5H4N4O2	232	HILICp	MSMS-Lib	LRFVTYWOQMYALW-UHFFFAOYSA-N	HMDB0000292	C00385	1188	arb. unit	0	0	0	0	0	0	0	0	0	0	0	0	0	0	0	0	0	0	0	0	0	0	0	0	0	0	0	0	0	0	0	0	0	0	0	0
Xanthosine 5'-monophosphate	Xanthosine 5'-monophosphate; [M-H]-	Xanthosine 5'-monophosphate	Phosphate	Polar metabolites	C10H13N4O9P	1147	HSST3n	MSMS-Lib	DCTLYFZHFGENCW-JZHOGBEXSA-N	HMDB0001554	C00655	73323	arb. unit	0	0	0	0	0	0	0	0	0	0	0	0	0	0	0	0	0	0	0	0	0	0	0	0	0	0	0	0	0	0	0	0	0	0	0	0
Xanthosine	Xanthosine; [M-H]-	Xanthosine	Base	Polar metabolites	C10H12N4O6	820	HSST3n	MSMS-Lib	UBORTCNDUKBEOP-UUOKFMHZSA-N	HMDB0000299	C01762	64959	arb. unit	0	0	0	0	0	0	0	0	0	0	0	0	0	0	0	0	0	0	0	0	0	0	0	0	0	0	0	0	0	0	0	0	0	0	0	0
Xanthurenic acid	Xanthurenic acid; [M+H]+	Xanthurenic acid	Org. acid	Polar metabolites	C10H7NO4	406	HILICp	MSMS-Lib	FBZONXHGGPHHIY-UHFFFAOYSA-N	HMDB0000881	C02470	5699	arb. unit	0	0	0	0	0	0	0	0	0	0	0	0	0	0	0	0	0	0	0	0	0	0	0	0	0	0	0	0	0	0	0	0	0	0	0	0
Per2	Per2	Per2	mRNA	mRNA			LC480	ENSRNOG00000020254			rno04710		rel. expression	0.734544613	0.904330497	0.89808383	0.989603167	1.152624046	1.226818666	1.201571103	1.324017345	1.193271245	0.849639075	1.010396833	1.082916512	1.060630413	0.982767479	0.849639075	1.16064118	1.469089227	1.16064118	1.333226614	1.235351865	1.090448792	1.068007681	0.962542416	1.0460284	0.739653775	0.621972208	1.038802954	0.885719645	0.815028279	0.850373962	0.891880312	0.923332403	0.89808383	0.867491798	0.904330497	0.489710149
Rev-Erb?	Nr1d1 (Rev-Erb?)	Nr1d1	mRNA	mRNA			LC480	ENSRNOG00000009329			rno04710		rel. expression	0.784584098	1	1.021012126	0.882702996	0.895025071	1.356604327	1.148698355	1.049716684	1.140763716	0.683020128	0.858565436	0.732042848	0.823591017	0.920187651	0.795536484	0.979420298	1.079228237	0.920187651	0.946057647	0.882702996	1.180992661	1.049716684	1	1.265756594	0.933032992	0.876605721	1.156688184	1.071773463	0.888842681	0.980308072	1.2397077	1.591072968	1.647182035	1.292352831	1.536875181	1.180992661
Bmal1	Arntl (Bmal1)	Arntl	mRNA	mRNA			LC480	ENSRNOG00000014448			rno04710		rel. expression	0.973028824	1	1.035264924	0.784584098	0.946057647	1.125058485	1.156688184	1.231144413	1.180992661	0.846745312	0.907519155	0.721964598	0.901250463	0.972654947	0.846745312	0.993092495	1.125058485	0.823591017	1	1.057018041	1.257013375	1.197478705	1.00695555	0.784584098	0.757858283	0.907519155	0.979420298	1.164733586	0.795536484	0.943469727	1.156688184	1.222640278	0.823591017	1.148698355	1.180992661	1.042465761
Dbp	Dbp	Dbp	mRNA	mRNA			LC480	ENSRNOG00000021027			rno04710		rel. expression	0.729505791	0.855589887	1.193328576	1.010445378	1.068058994	0.982814696	0.982814696	1.068058994	1.038852864	0.910664364	1.05335471	0.867533477	0.729505791	1.068058994	0.82073668	1.003465722	1.136810146	0.996534278	0.969283996	1.05335471	1.098086219	0.910664364	0.910664364	1.144717286	0.739689312	0.781864948	0.962588662	1.017473581	0.923376765	0.942982714	1.176899669	1.031676983	1.168770229	1.038852864	0.982814696	0.732042848
E4bp4	Nfil3 (E4bp4)	Nfil3	mRNA	mRNA			LC480	ENSRNOG00000011668			rno04710		rel. expression	1.079202311	0.972631582	1.049691467	0.952615114	1.079202311	1.156660398	1.385076195	1.006931361	1.292321786	1.156660398	0.97939677	1.172806775	1.239677919	1.45393759	1.580044667	0.965913125	0.993068639	1.035240055	1.125031458	0.986209013	1.156660398	0.89500357	0.757840078	0.89500357	0.907497355	0.959241076	1.006931361	1.064344614	0.763111272	0.983086219	0.85261441	0.882681792	0.882681792	0.85261441	0.933010578	1.01395948
[truncated: 839 more columns]
